# Supplementary material for: Genetic Background Negates Improvements in Rice Flour Characteristics and Food Processing Properties Caused by a Mutant Allele of the PDIL1-1 Seed Storage Protein Gene
Source: Rice (N Y). 2022 Mar 5;15:13. doi: 10.1186/s12284-022-00560-w (PMC8898210; doi:10.1186/s12284-022-00560-w)
Supplement: Supplementary file 2 — Additional file 2: Table S1. Primer sequences used in this study. Table S2. Agronomic characteristics of Koshihikari, Koshihikari esp2, Oonari, and Oonari esp2 lines grown in the Chikusei, Fujieda, Kasai, and Chikugo fields in 2017 and 2018. Table S3. Agronomic characteristics of Koshihikari, Koshihikari esp2, Oonari, and Oonari esp2 lines grown in the Tsukubamirai field in 2015, 2016, 2017, and 2018. Table S4. Low-molecular-weight metabolites in Koshihikari, Koshihikari esp2, Oonari, and Oonari esp2 lines in 2015 and 2016. Table S5. Rice flour milling and food processing characteristics of rice from the Koshihikari, Koshihikari esp2, Oonari, and Oonari esp2 lines from 2013 to 2018. [file 12284_2022_560_MOESM2_ESM.xlsx]

## Sheet: Supplementary Table S1
Supplementary Table S1. Primer seqeunces used in this study.
	Sequence
Primer name	Forward primer	Reverse primer	Enzyme
For SNP genotyping
PDIL1-1_genotyping-PCR	ACCTGCACAATGCTCACAAA	AGCCAGCTTCTTGCAGTGTC	RsaI
For quantitative real-time PCR
PDIL1-1_RealTime-PCR	AAGTCACCAGAAGACGCAAC	TCAATGTCACCAATGAGGAA
PDIL1-2_RealTime-PCR	GATGGCATCGTGGAGTACCT	AAATGCTTGCATCAGACGTG
PDIL1-3_RealTime-PCR	CAGTTCCATGAAGCTGCAAA	GGTGCCAATGTTCCTTCTGT
PDIL1-4_RealTime-PCR	GCCATCGTGTCGTGGGTCA	GCCTCGAAGCAGCAGCAATC
PDIL1-5_RealTime-PCR	TTCATGCACCTTGGTGTGTT	GACGAATTTTGCCATGTCCT
PDIL2-1_RealTime-PCR	CCCCACATTGAAATTCTTCCC	AATCACGGCTGGTTCCACA
PDIL2-2_RealTime-PCR	TACGATGGCGGCAGGGAGT	TTGCGAGGGCATCCAAACT
PDIL2-3_RealTime-PCR	TTTCCAGCTTGATGAAATAACTGAG	TCACCATCTTTGCCGTCCC
PDIL5-1_RealTime-PCR	TGGTTTGTGAAGTTCTGCGTTCC	CCACAGTCCACTTGCCCTATCTC
PDIL5-2_RealTime-PCR	GCAATCCCTGCTTCCTTTG	GTTTCATCTGAATCATCCTCCAA
PDIL5-3_RealTime-PCR	TAACCCAAAGTATCGTGAGCAGAG	GCACAACTAAAGGCAGAAGGGA
PDIL5-4_RealTime-PCR	TTGTAATCTCAGCTCGATCTGGT	AACATCTTTGCCGATAGCCTTTT
BiP1_RealTime-PCR	GGTAGCAAGAGGGGAGAGTTTTA	TCACATGGAAATCAGAAGGAAGT
BiP3g7105_RealTime-PCR	GACAGGGAGAGGATGGAGTC	CTTCAGCTTCTCCTCGTAGTCCT
BiP5g4286_RealTime-PCR	GGATGACCACGATGAGCTTT	TCGATCGAATCCAAACTATGAA
BiP2_RealTime-PCR	GACGATCACGATGAGCTTTAGG	GATGGAGGGAGGGTTATTATCTG
BiP5_RealTime-PCR	ACGTCTACAACATCAAGAACACG	GCTTCTCCTCGTACTCCTCCT
Ero1_RealTime-PCR	GACCATCAATTGAGGATGTCATT	CTAGTAAGCTTCACCCCAGCAC
GBSSI_RealTime-PCR	AACGTGGCTGCTCCTTGAA	TTGGCAATAAGCCACACACA
SSI_RealTime-PCR	GGGCCTTCATGGATCAACC	CCGCTTCAAGCATCCTCATC
SSIIa_RealTime-PCR	GGCCAAGTACCAATGGTGAA	GCATGATGCATCTGAAACAAAGC
SSIIIa_RealTime-PCR	GCCTGCCCTGGACTACATTG	GCAAACATATGTACACGGTTCTGG

## Sheet: Supplementary Table S2
Supplementary Table S2. Agronomic characteristics of Koshihikari, Koshihikari esp2, Oonari, and Oonari esp2 lines grown in the Chikusei, Fujieda, Kasai and Chikugo fields in 2017 and 2018.
Year	Lcation	Line	Heading date	Culm length	Panicle length	No. of panicles	Head brown rice weight	1000-grain weight
			(day)	(cm)	(cm)	(No./plant)	(g/plant)	(g)
2017	Chikusei	Oonari	2017-08-23	95.54	26.28	16.3	39.07	-
		Oonari esp2	2017-08-24	85.82	25.76	13.8	36.17	-
	Fujieda	Koshihikari	2017-08-02	88.3125	19.2	14.5625	27.9875	-
		Koshihikari esp2	2017-08-06	79.4667	19.8125	12.2143	18.2571	-
		Oonari	2017-08-10	80.2941	25.8824	10.6471	27.3529	-
		Oonari esp2	2017-08-10	76.4444	25.7222	10.5882	26.4941	-
	Kasai	Koshihikari	2017-08-02	87.1	20.5	13.9	29.32	-
		Koshihikari esp2	2017-08-06	81.7	22.8	10.4	18.11	-
		Oonari	2017-08-02	79.75	26.95	10.6	32.47	-
		Oonari esp2	2017-08-11	76.55	26.9	10.5	30.16	-
	Chikugo	Oonari	2017-08-27	81.5	26.4	15.7	31.52	-
		Oonari esp2	2017-08-26	79.3	26.1	16.1	30.45	-
2018	Chikusei	Oonari	2018-08-25	82.72	24.2952	19.7	45.92	21.12
		Oonari esp2	2018-08-27	87.43	24.1524	20.2	38.79	20.0924
	Fujieda	Oonari	2018-08-05	74.3921	25.5526	10.3158	26.3842	19.7499
		Oonari esp2	2018-08-06	77.7718	24.0513	9.9	23.48	19.2774
	Kasai	Oonari	2018-08-14	71.05	24.95	10.4	35.255	19.0036
		Oonari esp2	2018-08-15	72.4091	24.4545	9.3	28.83	18.4261
	Chikugo	Oonari	2018-08-29	77.68	24.4	14	21.26	19.5643
		Oonari esp2	2018-08-31	81.96	22.94	13.4	20.78	19.2233

## Sheet: Supplementary Table S3
Supplementary Table S3. Agronomic characteristics of Koshihikari, Koshihikari esp2, Oonari, and Oonari esp2 lines grown in the Tsukubamirai field in 2015, 2016, 2017 and 2018.
Year	Line	Heading date	Harvest date	Grain filling period	Culm length	Panicle length	No. of panicles	Head brown rice weight	Aborted rice weight	Harvest index	1000-grain weight	Aboveground dry weight	Grain appearance	White-belly kernel	White-center kernel	White-back and white-based kernel	Degree of occurrence of milky-white kernels	Grain glossiness	Geain color	Normal kernel ratio	Lodging degree	Leaf blast resistance	Panicle blast resistance
		(day)	(day)	(day)	(cm)	(cm)	(No./plant)	(kg/a)	(%)	(-)	(g)	(kg/a)	(1-9)	(0-9)	(0-9)	(0-9)	(0-9)	(2-8)	(2-8)	(2-8)	(0-9)	(0-9)	(0-9)
2015	Koshihikari	2015-08-02	2015-09-16	45	100.4	19.06	444.444	55.7	12.3	27.4	21.5	191.3	5.2	1	2	1	2	5	5	5	7	1	1
	Koshihikari esp2	2015-08-03	2015-09-18	46	83.8	20.52	431.111	11.4	74.1	7.6	19.8	144.4	6.6	2	3	2	3	6	6	5	5	0	0
2016	Koshihikari	2016-08-06	2016-09-13	38	95	19.3	431	60.4	8.6	32.5	20.8	179.1	5.5	2	2	1	1	5	5	5	5	0	0
	Koshihikari esp2	2016-08-07	2016-09-15	39	88	19.5	427	12.4	73.2	9	19.1	132.2	6	3	2	1	3	5	5	5	5	0	1
2017	Oonari	2017-08-01	2017-09-16	46	81	25.4	322	73.9	7.1	33.9	22.1	217.3	6	1	3	0	4	5	5	5	0	0	0
	Oonari esp2	2017-07-31	2017-09-16	47	83	26.4	316	67.6	8.8	31.2	22	215.6	6	1	3	0	3	5	5	5	0	0	0
2018	Oonari	2018-07-03	2018-09-14	46	81	27.5	291	71.8	9.5	36.1	21.2	196	6	1	5	1	3	5	5	5	1	0	0
	Oonari esp2	2018-07-29	2018-09-14	47	87	24.7	307	59.2	24.1	26.1	20.8	195.1	6	1	5	1	3	5	5	5	1	0	0

## Sheet: Supplementary Table S4
Supplementary Table S4. Low-molecular-weight metabolites in Koshihikari, Koshihikari esp2, Oonari, and Oonari esp2 lines grown in 2015 and 2016.
Compound name	KEGG ID	HMDB ID	m/z	MT/RT	Relative area in 2015																				Relative area in 2016
					Koshihikari			Koshihikari esp2			Oonari			Oonari esp2			Koshihikari		Koshihikari esp2		Oonari		Oonari esp2		Koshihikari			Koshihikari esp2			Oonari			Oonari esp2			Koshihikari		Koshihikari esp2		Oonari		Oonari esp2
					Rep. 1	Rep. 2	Rep. 3	Rep. 1	Rep. 2	Rep. 3	Rep. 1	Rep. 2	Rep. 3	Rep. 1	Rep. 2	Rep. 3	Mean	S.D.	Mean	S.D.	Mean	S.D.	Mean	S.D.	Rep. 1	Rep. 2	Rep. 3	Rep. 1	Rep. 2	Rep. 3	Rep. 1	Rep. 2	Rep. 3	Rep. 1	Rep. 2	Rep. 3	Mean	S.D.	Mean	S.D.	Mean	S.D.	Mean	S.D.
(Methylthio)acetic acid	C03173	No ID	105.002	10.5428	N.D.	N.D.	N.D.	N.D.	N.D.	N.D.	N.D.	N.D.	N.D.	N.D.	N.D.	N.D.	N.A.	N.A.	N.A.	N.A.	N.A.	N.A.	N.A.	N.A.	N.D.	N.D.	N.D.	N.D.	N.D.	N.D.	2.00278e-05	N.D.	N.D.	2.12429e-05	2.09522e-05	N.D.	N.A.	N.A.	N.A.	N.A.	2.00278e-05	N.A.	2.10975e-05	2.05519e-07
1-Methyl-4-imidazoleacetic acid	C05828	HMDB02820	141.066	8.55496	N.D.	N.D.	9.3017e-05	0.000117439	N.D.	0.000131022	N.D.	N.D.	N.D.	N.D.	N.D.	N.D.	9.3017e-05	N.A.	0.00012423	9.6052e-06	N.A.	N.A.	N.A.	N.A.	N.D.	N.D.	N.D.	7.08664e-05	5.95044e-05	8.79169e-05	7.53389e-05	7.44747e-05	6.16895e-05	7.07987e-05	7.732e-05	7.56745e-05	N.A.	N.A.	7.27626e-05	1.43009e-05	7.0501e-05	7.64322e-06	7.45978e-05	3.39138e-06
1-Methylhistidine 3-Methylhistidine	No ID C01152	HMDB00001 HMDB00479	170.093	7.7645	0.000679046	0.000726078	0.000678509	0.000564878	0.000564732	0.000815174	0.000217517	0.000225785	0.0003478	0.000305179	0.000470665	0.00067077	0.000694544	2.73104e-05	0.000648261	0.000144551	0.000263701	7.29493e-05	0.000482205	0.000183068	0.000548696	0.000535621	0.000643948	0.000687734	0.000660199	0.000947977	0.000276985	0.00033279	0.000318314	0.000346109	0.000287146	0.000322648	0.000576089	5.91307e-05	0.000765304	0.000158798	0.000309363	2.89594e-05	0.000318634	2.96859e-05
2,5-Dihydroxybenzoic acid	C00628	HMDB00152	153.02	9.52937	2.14777e-05	N.D.	2.35013e-05	N.D.	N.D.	N.D.	3.02844e-05	2.3409e-05	2.52555e-05	N.D.	N.D.	N.D.	2.24895e-05	1.4309e-06	N.A.	N.A.	2.63163e-05	3.55832e-06	N.A.	N.A.	1.66273e-05	N.D.	N.D.	1.33749e-05	N.D.	N.D.	2.18193e-05	1.71092e-05	1.86763e-05	2.71571e-05	3.64636e-05	3.84727e-05	1.66273e-05	N.A.	1.33749e-05	N.A.	1.92016e-05	2.39858e-06	3.40311e-05	6.03726e-06
2-Aminoisobutyric acid 2-Aminobutyric acid	C03665 C02261,C02356	HMDB01906 HMDB00452	104.071	10.0044	0.00033461	0.000309756	0.000382355	0.000398842	0.00037958	0.000791073	N.D.	N.D.	N.D.	N.D.	N.D.	0.000501273	0.000342241	3.68962e-05	0.000523165	0.000232215	N.A.	N.A.	0.000501273	N.A.	0.000260975	0.000242352	0.000311749	0.000388903	0.000344458	0.000489834	N.D.	N.D.	N.D.	N.D.	N.D.	N.D.	0.000271692	3.59181e-05	0.000407732	7.44945e-05	N.A.	N.A.	N.A.	N.A.
2'-Deoxyadenosine 5'-Deoxyadenosine	C00559 C05198	HMDB00101 HMDB01983	252.109	11.0142	N.D.	N.D.	N.D.	N.D.	N.D.	N.D.	N.D.	N.D.	N.D.	N.D.	N.D.	N.D.	N.A.	N.A.	N.A.	N.A.	N.A.	N.A.	N.A.	N.A.	N.D.	N.D.	N.D.	N.D.	N.D.	2.28049e-05	N.D.	N.D.	N.D.	N.D.	N.D.	N.D.	N.A.	N.A.	2.28049e-05	N.A.	N.A.	N.A.	N.A.	N.A.
2-Hydroxy-4-methylvaleric acid	C03264	HMDB00624	131.071	8.82069	8.22122e-05	9.06705e-05	8.38316e-05	8.12682e-05	0.000115399	0.000154997	5.76356e-05	5.69933e-05	6.66093e-05	6.61046e-05	7.52041e-05	5.56663e-05	8.55714e-05	4.48952e-06	0.000117221	3.68979e-05	6.04127e-05	5.376e-06	6.56583e-05	9.7765e-06	4.66792e-05	5.48751e-05	5.95415e-05	6.23577e-05	6.45023e-05	7.53974e-05	6.72954e-05	4.87712e-05	4.34047e-05	6.06307e-05	5.76544e-05	5.80522e-05	5.36986e-05	6.51132e-06	6.74191e-05	6.99212e-06	5.31571e-05	1.25347e-05	5.87791e-05	1.61581e-06
2-Hydroxybutyric acid	C05984	HMDB00008	103.039	9.72944	N.D.	N.D.	1.93697e-05	N.D.	N.D.	2.53342e-05	N.D.	N.D.	N.D.	N.D.	N.D.	N.D.	1.93697e-05	N.A.	2.53342e-05	N.A.	N.A.	N.A.	N.A.	N.A.	N.D.	N.D.	N.D.	N.D.	N.D.	N.D.	N.D.	N.D.	N.D.	N.D.	N.D.	N.D.	N.A.	N.A.	N.A.	N.A.	N.A.	N.A.	N.A.	N.A.
2-Hydroxyglutaric acid	C02630,C01087,C03196	HMDB00606,HMDB00694	147.03	17.1552	5.47649e-05	5.13275e-05	3.96723e-05	0.00013133	0.000125141	0.000156212	4.52432e-05	4.27596e-05	5.87935e-05	6.08835e-05	8.47618e-05	5.67755e-05	4.85882e-05	7.91038e-06	0.000137561	1.64458e-05	4.89321e-05	8.63001e-06	6.74736e-05	1.51122e-05	4.83464e-05	5.40798e-05	6.70857e-05	5.42012e-05	5.99402e-05	7.4414e-05	4.72675e-05	4.68046e-05	4.54378e-05	5.49177e-05	5.20704e-05	4.62954e-05	5.6504e-05	9.60199e-06	6.28518e-05	1.04162e-05	4.65033e-05	9.51333e-07	5.10945e-05	4.39321e-06
2-Hydroxyvaleric acid	No ID	HMDB00729	103.04	9.82695	N.D.	N.D.	1.75038e-05	N.D.	N.D.	N.D.	4.75897e-05	5.30525e-05	0.000117295	N.D.	N.D.	N.D.	1.75038e-05	N.A.	N.A.	N.A.	7.26459e-05	3.8764e-05	N.A.	N.A.	6.13323e-05	7.37136e-05	9.00086e-05	7.43731e-05	7.28238e-05	0.000110277	5.70058e-05	5.95873e-05	5.67854e-05	7.04073e-05	6.57681e-05	0.000115876	7.50182e-05	1.43826e-05	8.58246e-05	2.11905e-05	5.77929e-05	1.55796e-06	8.4017e-05	2.76877e-05
2-Hydroxyvaleric acid	No ID	HMDB01863	117.056	9.21364	2.86802e-05	2.81442e-05	3.10093e-05	N.D.	3.57999e-05	3.46358e-05	N.D.	N.D.	4.61949e-05	N.D.	N.D.	N.D.	2.92779e-05	1.52318e-06	3.52179e-05	8.23135e-07	4.61949e-05	N.A.	N.A.	N.A.	N.D.	N.D.	N.D.	N.D.	N.D.	N.D.	N.D.	N.D.	N.D.	N.D.	N.D.	N.D.	N.A.	N.A.	N.A.	N.A.	N.A.	N.A.	N.A.	N.A.
2-Methylserine	C02115	No ID	120.066	10.7695	0.000783089	0.000837614	0.000906037	0.00101853	0.000918771	0.00140512	0.000343741	0.000252007	0.000468836	0.000414372	0.000555545	0.000854919	0.000842247	6.16045e-05	0.00111414	0.000256884	0.000354861	0.000108841	0.000608279	0.000224958	0.000601086	0.000589006	0.000629882	0.000865097	0.000885576	0.00123788	0.000314462	0.00032567	0.000311818	0.000401912	0.000325558	0.000359888	0.000606658	2.1e-05	0.000996183	0.000209562	0.000317317	7.35378e-06	0.000362453	3.82417e-05
2-Oxoisovaleric acid	C00141	HMDB00019	115.04	10.1451	N.D.	N.D.	N.D.	N.D.	N.D.	N.D.	0.000211624	0.000248794	0.0011754	N.D.	N.D.	N.D.	N.A.	N.A.	N.A.	N.A.	0.000545274	0.000546025	N.A.	N.A.	N.D.	N.D.	N.D.	N.D.	N.D.	N.D.	0.00028581	0.000133285	0.00019187	9.28973e-05	7.7318e-05	8.13371e-05	N.A.	N.A.	N.A.	N.A.	0.000203655	7.69425e-05	8.38508e-05	8.08812e-06
3-Aminobutyric acid	No ID	No ID	104.071	8.24037	N.D.	N.D.	N.D.	N.D.	N.D.	0.000158004	N.D.	N.D.	N.D.	N.D.	N.D.	0.000128238	N.A.	N.A.	0.000158004	N.A.	N.A.	N.A.	0.000128238	N.A.	N.D.	N.D.	N.D.	N.D.	N.D.	N.D.	N.D.	N.D.	N.D.	N.D.	N.D.	N.D.	N.A.	N.A.	N.A.	N.A.	N.A.	N.A.	N.A.	N.A.
3-Aminopropane-1,2-diol	C06057	No ID	92.0714	8.3348	N.D.	N.D.	N.D.	N.D.	N.D.	N.D.	N.D.	N.D.	N.D.	N.D.	N.D.	N.D.	N.A.	N.A.	N.A.	N.A.	N.A.	N.A.	N.A.	N.A.	N.D.	N.D.	N.D.	N.D.	N.D.	N.D.	N.D.	N.D.	2.29657e-05	N.D.	N.D.	N.D.	N.A.	N.A.	N.A.	N.A.	2.29657e-05	N.A.	N.A.	N.A.
3-Guanidinopropionic acid	C03065	No ID	132.077	8.30339	N.D.	N.D.	7.56567e-05	N.D.	N.D.	0.000100976	N.D.	6.61962e-05	N.D.	N.D.	N.D.	N.D.	7.56567e-05	N.A.	0.000100976	N.A.	6.61962e-05	N.A.	N.A.	N.A.	N.D.	4.85037e-05	N.D.	5.29651e-05	4.48901e-05	6.28708e-05	4.76707e-05	4.22842e-05	4.80965e-05	4.58068e-05	4.12997e-05	3.79458e-05	4.85037e-05	N.A.	5.35754e-05	9.00587e-06	4.60171e-05	3.23982e-06	4.16841e-05	3.94455e-06
3-Hydroxy-3-methylglutaric acid	C03761	No ID	161.045	15.5548	7.53341e-05	8.17802e-05	9.76481e-05	0.000143747	0.00016601	0.000150276	N.D.	N.D.	N.D.	N.D.	N.D.	N.D.	8.49208e-05	1.14837e-05	0.000153344	1.14445e-05	N.A.	N.A.	N.A.	N.A.	N.D.	6.16351e-05	7.70673e-05	8.57308e-05	0.000107926	0.000122931	N.D.	N.D.	N.D.	N.D.	N.D.	N.D.	6.93512e-05	1.09122e-05	0.000105529	1.87154e-05	N.A.	N.A.	N.A.	N.A.
3-Hydroxybutyric acid	C01089,C03197	HMDB00011,HMDB00357,HMDB00442	103.04	9.47911	N.D.	3.19753e-05	4.38928e-05	3.87617e-05	9.05295e-05	8.64727e-05	N.D.	2.04094e-05	N.D.	N.D.	N.D.	N.D.	3.79341e-05	8.4269e-06	7.19213e-05	2.87886e-05	2.04094e-05	N.A.	N.A.	N.A.	N.D.	N.D.	N.D.	N.D.	N.D.	N.D.	N.D.	N.D.	N.D.	N.D.	N.D.	N.D.	N.A.	N.A.	N.A.	N.A.	N.A.	N.A.	N.A.	N.A.
3-Methyladenine	C00913	HMDB11600	150.077	8.21092	0.000211877	0.000223646	0.000215654	0.000146654	0.000144523	0.000207303	N.D.	N.D.	N.D.	N.D.	N.D.	N.D.	0.000217059	6.00925e-06	0.00016616	3.5647e-05	N.A.	N.A.	N.A.	N.A.	N.D.	N.D.	N.D.	N.D.	N.D.	N.D.	N.D.	N.D.	N.D.	N.D.	N.D.	N.D.	N.A.	N.A.	N.A.	N.A.	N.A.	N.A.	N.A.	N.A.
4-Guanidinobutyric acid	C01035	HMDB03464	146.093	8.5928	0.00332632	0.00330839	0.00368973	0.00312897	0.00292167	0.00489895	0.00335758	0.00355032	0.00467305	0.00331887	0.00439935	0.00477151	0.00344148	0.000215178	0.00364987	0.0010867	0.00386032	0.000710418	0.00416324	0.000754558	0.00227554	0.00225327	0.00243952	0.00356479	0.0033994	0.0049911	0.00349702	0.00415863	0.00389332	0.00432243	0.00413786	0.00464025	0.00232278	0.000101713	0.0039851	0.000875137	0.00384966	0.000332959	0.00436685	0.000254123
4-Methyl-2-oxovaleric acid 3-Methyl-2-oxovaleric acid	C00233 C00671,C03465	HMDB00695 HMDB00491	129.057	9.57102	N.D.	N.D.	N.D.	N.D.	N.D.	N.D.	N.D.	N.D.	N.D.	N.D.	N.D.	N.D.	N.A.	N.A.	N.A.	N.A.	N.A.	N.A.	N.A.	N.A.	N.D.	N.D.	N.D.	N.D.	N.D.	N.D.	N.D.	N.D.	N.D.	5.31474e-05	N.D.	N.D.	N.A.	N.A.	N.A.	N.A.	N.A.	N.A.	5.31474e-05	N.A.
4-Methyl-5-thiazoleethanol	C04294	No ID	144.048	8.3275	N.D.	N.D.	2.30614e-05	1.71875e-05	N.D.	1.55946e-05	N.D.	N.D.	N.D.	N.D.	N.D.	N.D.	2.30614e-05	N.A.	1.63911e-05	1.12633e-06	N.A.	N.A.	N.A.	N.A.	N.D.	N.D.	N.D.	N.D.	N.D.	N.D.	N.D.	N.D.	N.D.	N.D.	N.D.	N.D.	N.A.	N.A.	N.A.	N.A.	N.A.	N.A.	N.A.	N.A.
4-Oxovaleric acid	No ID	HMDB00720	115.04	9.70069	N.D.	N.D.	N.D.	N.D.	N.D.	N.D.	N.D.	N.D.	N.D.	N.D.	N.D.	N.D.	N.A.	N.A.	N.A.	N.A.	N.A.	N.A.	N.A.	N.A.	2.20673e-05	2.96743e-05	3.81855e-05	N.D.	2.24301e-05	N.D.	N.D.	N.D.	1.71633e-05	1.48861e-05	N.D.	N.D.	2.99757e-05	8.06328e-06	2.24301e-05	N.A.	1.71633e-05	N.A.	1.48861e-05	N.A.
4-Pyridoxic acid	C00847	HMDB00017	182.045	8.72057	0.000201021	0.000195143	0.000182502	7.36473e-05	6.53428e-05	0.000118771	0.000154575	0.000144512	0.000156608	7.36266e-05	0.000102745	0.000109045	0.000192888	9.46325e-06	8.59205e-05	2.87512e-05	0.000151898	6.47673e-06	9.5139e-05	1.88947e-05	0.00010788	0.000105376	0.000114092	6.32786e-05	5.32661e-05	8.3265e-05	0.000103768	0.000132105	0.000154422	0.000144476	0.000115452	0.000133579	0.000109116	4.48757e-06	6.66032e-05	1.52733e-05	0.000130098	2.53867e-05	0.000131169	1.46612e-05
5-Aminovaleric acid	C00431	HMDB03355	118.088	8.27702	N.D.	N.D.	0.00035475	N.D.	N.D.	N.D.	N.D.	0.000517408	0.00062381	N.D.	N.D.	N.D.	0.00035475	N.A.	N.A.	N.A.	0.000570609	7.52381e-05	N.A.	N.A.	0.000953442	0.000836211	0.00101712	0.000991884	0.000674278	0.00139228	0.00154165	0.00177121	0.00194238	0.001579	0.00141497	0.00147932	0.00093559	9.1764e-05	0.00101948	0.000359796	0.00175175	0.000201077	0.00149109	8.26463e-05
5'-Deoxy-5'-methylthioadenosine	C00170	HMDB01173	298.098	10.4765	N.D.	N.D.	N.D.	N.D.	3.44003e-05	4.30796e-05	N.D.	N.D.	N.D.	N.D.	N.D.	5.74536e-05	N.A.	N.A.	3.87399e-05	6.13721e-06	N.A.	N.A.	5.74536e-05	N.A.	N.D.	2.20472e-05	2.2978e-05	2.08069e-05	2.26521e-05	2.80343e-05	1.28038e-05	1.71865e-05	1.62514e-05	1.66144e-05	1.40782e-05	1.78329e-05	2.25126e-05	6.58181e-07	2.38311e-05	3.75521e-06	1.54139e-05	2.30826e-06	1.61752e-05	1.91551e-06
5-Hydroxytryptophan	C02376	HMDB02894	126.067	8.06513	5.84443e-05	5.88542e-05	5.77391e-05	4.44564e-05	3.50924e-05	6.48023e-05	4.05832e-05	3.72546e-05	4.68192e-05	N.D.	N.D.	3.42629e-05	5.83459e-05	5.64049e-07	4.81171e-05	1.51895e-05	4.15523e-05	4.8554e-06	3.42629e-05	N.A.	N.D.	N.D.	N.D.	7.29102e-05	N.D.	N.D.	N.D.	N.D.	N.D.	N.D.	N.D.	N.D.	N.A.	N.A.	7.29102e-05	N.A.	N.A.	N.A.	N.A.	N.A.
5-Methylcytosine	C02376	HMDB02894	126.067	8.84383	N.D.	N.D.	N.D.	N.D.	N.D.	N.D.	N.D.	N.D.	N.D.	N.D.	N.D.	N.D.	N.A.	N.A.	N.A.	N.A.	N.A.	N.A.	N.A.	N.A.	3.33181e-05	3.09769e-05	3.96711e-05	4.26971e-05	3.95072e-05	5.54003e-05	3.55538e-05	3.57642e-05	3.57366e-05	3.91892e-05	3.36007e-05	4.36459e-05	3.46554e-05	4.49868e-06	4.58682e-05	8.40767e-06	3.56849e-05	1.14336e-07	3.88119e-05	5.03321e-06
5-Oxo-2-tetrahydrofurancarboxylic acid	No ID	No ID	129.02	10.1897	0.000129385	0.000114099	0.000122749	0.00025747	0.00020783	0.000405347	N.D.	N.D.	4.12954e-05	N.D.	N.D.	3.71571e-05	0.000122078	7.66498e-06	0.000290215	0.00010275	4.12954e-05	N.A.	3.71571e-05	N.A.	3.76417e-05	5.01531e-05	6.15726e-05	4.36328e-05	3.1005e-05	6.32683e-05	4.5476e-05	3.56442e-05	4.21754e-05	3.96292e-05	4.0759e-05	3.85642e-05	4.97891e-05	1.19696e-05	4.59687e-05	1.6258e-05	4.10985e-05	5.00357e-06	3.96508e-05	1.09756e-06
5-Oxohexanoic acid	C02129	No ID	129.055	9.03457	4.51615e-05	3.70344e-05	3.22532e-05	4.36234e-05	5.54424e-05	N.D.	4.04769e-05	3.04082e-05	N.D.	4.42467e-05	N.D.	N.D.	3.81497e-05	6.52605e-06	4.95329e-05	8.3573e-06	3.54426e-05	7.1197e-06	4.42467e-05	N.A.	N.D.	N.D.	N.D.	2.26277e-05	2.83016e-05	N.D.	2.83421e-05	N.D.	N.D.	2.30131e-05	N.D.	N.D.	N.A.	N.A.	2.54646e-05	4.01207e-06	2.83421e-05	N.A.	2.30131e-05	N.A.
5-Oxoproline	C01879	HMDB00267	128.035	9.44268	0.00113378	0.00117803	0.0011935	0.00112981	0.000984894	0.00164798	0.000485577	0.000385131	0.000606775	0.000286099	0.000625149	0.00124483	0.00116844	3.0997e-05	0.00125423	0.000348615	0.000492494	0.000110984	0.000718694	0.000486164	0.000719931	0.00097279	0.00112525	0.000906423	0.000759581	0.00132404	0.000582736	0.000771391	0.000731733	0.000677438	0.000594919	0.000682628	0.000939325	0.000204723	0.000996683	0.000292856	0.000695287	9.94679e-05	0.000651662	4.92089e-05
6-Aminohexanoic acid	C02378	HMDB01901	132.103	8.6236	N.D.	0.000163432	0.000115864	N.D.	N.D.	0.000157364	0.000198049	0.000211982	0.000169144	0.000139602	N.D.	0.000182717	0.000139648	3.36354e-05	0.000157364	N.A.	0.000193058	2.18507e-05	0.000161159	3.0487e-05	8.74793e-05	N.D.	N.D.	0.000113884	8.17425e-05	0.000164707	0.000186397	0.000198572	0.00018326	0.000196134	0.000186398	0.000180745	8.74793e-05	N.A.	0.000120111	4.18312e-05	0.000189409	8.08843e-06	0.000187759	7.78418e-06
6-Hydroxyhexanoic acid	C06103	No ID	131.07	8.47565	N.D.	1.89101e-05	N.D.	N.D.	N.D.	N.D.	N.D.	N.D.	N.D.	N.D.	N.D.	2.33618e-05	1.89101e-05	N.A.	N.A.	N.A.	N.A.	N.A.	2.33618e-05	N.A.	N.D.	N.D.	N.D.	N.D.	N.D.	N.D.	N.D.	N.D.	N.D.	N.D.	N.D.	N.D.	N.A.	N.A.	N.A.	N.A.	N.A.	N.A.	N.A.	N.A.
8-Hydroxyoctanoic acid 2-Hydroxyoctanoic acid	No ID No ID	No ID HMDB00711	159.103	8.00982	3.9127e-05	3.15333e-05	5.63764e-05	2.53594e-05	N.D.	3.80013e-05	N.D.	3.5584e-05	4.08872e-05	N.D.	N.D.	N.D.	4.23456e-05	1.27305e-05	3.16803e-05	8.93918e-06	3.82356e-05	3.74988e-06	N.A.	N.A.	2.36029e-05	3.72793e-05	3.89399e-05	2.47764e-05	2.9949e-05	3.38961e-05	2.90312e-05	N.D.	2.13714e-05	2.23694e-05	2.82545e-05	3.02841e-05	3.3274e-05	8.41652e-06	2.95405e-05	4.57352e-06	2.52013e-05	5.4163e-06	2.69693e-05	4.1109e-06
Adenine	C00147	HMDB00034	136.062	7.88894	0.000382971	0.000404865	0.000384756	0.00045043	0.000365875	0.000763908	8.0146e-05	8.65681e-05	9.63138e-05	5.80183e-05	0.000118732	9.43605e-05	0.000390864	1.21581e-05	0.000526738	0.000209702	8.7676e-05	8.14064e-06	9.03703e-05	3.05529e-05	0.000218133	0.000268781	0.000204274	0.000338425	0.000174884	0.000381157	0.000105123	0.000256297	0.0002367	0.000290423	0.000120077	0.000179306	0.000230396	3.39568e-05	0.000298155	0.000108873	0.000199373	8.22092e-05	0.000196602	8.64798e-05
Adenosine	C00212	HMDB00050	268.105	10.248	0.00472191	0.00537708	0.00558903	0.00333314	0.00338915	0.00608415	0.000720293	0.000733597	0.00104969	0.00042666	0.000883531	0.000877008	0.00522934	0.000452044	0.00426881	0.00157238	0.000834527	0.000186456	0.000729066	0.000261912	0.00237778	0.00250467	0.00275672	0.00317153	0.00297534	0.00417527	0.00104565	0.00105754	0.00104382	0.00157351	0.00146586	0.00153613	0.00254639	0.000192887	0.00344071	0.000643662	0.001049	7.45077e-06	0.00152517	5.46519e-05
Adipic acid	C06104	HMDB00448	145.051	14.9415	8.41588e-05	4.67596e-05	5.30889e-05	6.6092e-05	N.D.	6.28213e-05	6.54084e-05	N.D.	5.94351e-05	8.64581e-05	N.D.	8.75549e-05	6.13358e-05	2.00171e-05	6.44566e-05	2.31276e-06	6.24217e-05	4.22375e-06	8.70065e-05	7.75553e-07	4.18973e-05	5.6068e-05	N.D.	6.39802e-05	6.02782e-05	9.15259e-05	8.29593e-05	8.60378e-05	7.6502e-05	6.78726e-05	7.3834e-05	6.65153e-05	4.89827e-05	1.00203e-05	7.19281e-05	1.70729e-05	8.1833e-05	4.86669e-06	6.94073e-05	3.89323e-06
ADMA	C03626	HMDB01539	203.151	7.92517	0.00113613	0.00109558	0.00111595	0.00126905	0.00103042	0.00215329	0.000382048	0.000364438	0.000310543	0.000280603	0.000309681	0.000499951	0.00111589	2.02766e-05	0.00148425	0.000591564	0.000352343	3.72553e-05	0.000363412	0.000119137	0.00136371	0.00117305	0.00138762	0.00121766	0.00114461	0.00130767	0.000158069	0.000185941	0.000193235	0.000382365	0.000376509	0.000305765	0.00130813	0.000117591	0.00122331	8.16733e-05	0.000179082	1.85596e-05	0.00035488	4.2635e-05
ADP	C00008	HMDB01341	426.022	10.8055	2.77069e-05	2.54919e-05	1.55491e-05	N.D.	N.D.	2.6456e-05	N.D.	N.D.	2.25725e-05	4.74325e-05	8.75285e-05	7.09174e-05	2.29159e-05	6.47531e-06	2.6456e-05	N.A.	2.25725e-05	N.A.	6.86261e-05	2.01459e-05	3.11487e-05	3.59869e-05	3.88819e-05	4.08263e-05	3.98757e-05	4.65497e-05	2.01197e-05	N.D.	N.D.	2.58696e-05	3.15477e-05	2.61212e-05	3.53392e-05	3.90704e-06	4.24172e-05	3.61026e-06	2.01197e-05	N.A.	2.78462e-05	3.20806e-06
Agmatine	C00179	HMDB01432	131.129	5.3417	0.00125296	0.00122004	0.00101787	0.00111981	0.0013432	0.00172277	0.00020951	0.000201462	0.000217003	0.000167833	0.00030592	0.000231742	0.00116362	0.000127291	0.00139526	0.000304835	0.000209325	7.77229e-06	0.000235165	6.91069e-05	0.000350122	0.000605784	0.000544721	0.000433472	0.000488945	0.000482953	4.55001e-05	4.56123e-05	6.3142e-05	0.000107102	0.000118977	0.000100239	0.000500209	0.000133516	0.000468457	3.04453e-05	5.14181e-05	1.01533e-05	0.000108773	9.48024e-06
Ala	C00041,C00133,C01401	HMDB00161,HMDB01310	90.0553	9.36619	0.0267839	0.0274576	0.0287567	0.0543959	0.0478809	0.0843662	0.00359958	0.00360743	0.00485597	0.0168064	0.0224978	0.0419474	0.0276661	0.00100279	0.0622143	0.0194587	0.004021	0.00072312	0.0270838	0.013183	0.0186812	0.0218261	0.0230743	0.0313262	0.0245867	0.0410242	0.00607369	0.0053317	0.00663895	0.0110599	0.00973853	0.0102659	0.0211939	0.00226378	0.0323124	0.00826303	0.00601478	0.000655613	0.0103548	0.00066514
Allantoic acid	C00499	HMDB01209	175.048	8.67793	0.000104533	9.9266e-05	0.000117951	0.000324876	0.000278638	0.000421753	0.00017562	0.000158569	0.000204144	0.00031309	0.00052014	0.000488588	0.00010725	9.63404e-06	0.000341756	7.30358e-05	0.000179445	2.30268e-05	0.000440606	0.000111554	6.58072e-05	9.74729e-05	0.000140903	0.000185144	0.000188903	0.000274709	0.000113782	0.000126943	0.000120994	0.000132647	8.91544e-05	8.86108e-05	0.000101394	3.77013e-05	0.000216252	5.06603e-05	0.000120573	6.59045e-06	0.000103471	2.5269e-05
Alliin	C08265	No ID	178.052	16.3108	N.D.	N.D.	N.D.	N.D.	N.D.	N.D.	N.D.	N.D.	N.D.	N.D.	N.D.	N.D.	N.A.	N.A.	N.A.	N.A.	N.A.	N.A.	N.A.	N.A.	N.D.	1.02887e-05	N.D.	N.D.	N.D.	N.D.	N.D.	N.D.	N.D.	1.56288e-05	N.D.	2.36415e-05	1.02887e-05	N.A.	N.A.	N.A.	N.A.	N.A.	1.96351e-05	5.66587e-06
Alloisoleucine	No ID	HMDB00557	132.103	10.8494	0.000792659	0.000899816	0.000883233	0.00112596	0.000989717	0.00126984	0.000402614	0.000437459	0.000585166	0.000675843	0.000655345	0.00111117	0.000858569	5.76791e-05	0.00112851	0.00014008	0.00047508	9.69164e-05	0.000814121	0.00025746	0.0006371	0.000745388	0.000618609	0.000731195	0.000694494	0.00102107	0.000421398	0.00037431	0.000503108	0.00061344	0.000627332	0.000815266	0.000667032	6.84849e-05	0.000815587	0.000178898	0.000432939	6.51699e-05	0.000685346	0.000112728
AMP	C00020	HMDB00045	346.056	9.24522	0.000165008	0.000125298	0.000108088	0.000163259	0.000178604	0.000212209	0.00026112	0.000215563	0.000222517	0.000458131	0.000779708	0.000410323	0.000132798	2.91919e-05	0.000184691	2.50361e-05	0.000233067	2.45427e-05	0.000549387	0.000200891	0.000252436	0.000247435	0.000306412	0.000305211	0.000291802	0.000434683	0.000227334	0.000250493	0.000253714	0.000296515	0.000317768	0.000236875	0.000268761	3.27025e-05	0.000343898	7.89067e-05	0.000243847	1.4391e-05	0.000283719	4.1937e-05
Arg	C00062,C00792	HMDB00517,HMDB03416	175.12	7.35396	0.0224564	0.0221965	0.0198206	0.0220231	0.0193352	0.0318307	0.00423793	0.00508602	0.00404672	0.00722733	0.00780935	0.0142849	0.0214912	0.00145254	0.0243963	0.00657711	0.00445689	0.000553169	0.00977386	0.0039175	0.019733	0.0221055	0.0251004	0.0200385	0.0204823	0.0244251	0.00443178	0.00337348	0.00398115	0.0057852	0.00560504	0.00658132	0.022313	0.00268969	0.0216486	0.00241471	0.00392881	0.000531086	0.00599052	0.000519518
Arg-Glu	No ID	No ID	304.163	8.49893	N.D.	N.D.	N.D.	N.D.	N.D.	N.D.	N.D.	N.D.	N.D.	N.D.	N.D.	N.D.	N.A.	N.A.	N.A.	N.A.	N.A.	N.A.	N.A.	N.A.	1.50419e-05	2.19085e-05	2.42416e-05	2.56084e-05	1.97536e-05	2.75232e-05	N.D.	N.D.	N.D.	N.D.	N.D.	N.D.	2.03973e-05	4.78238e-06	2.42951e-05	4.04788e-06	N.A.	N.A.	N.A.	N.A.
Argininosuccinic acid	C03406	HMDB00052	291.132	9.77573	N.D.	N.D.	2.97483e-05	6.13648e-05	5.47497e-05	6.23328e-05	N.D.	N.D.	N.D.	N.D.	N.D.	5.59663e-05	2.97483e-05	N.A.	5.94824e-05	4.12714e-06	N.A.	N.A.	5.59663e-05	N.A.	3.51663e-05	3.56914e-05	3.98041e-05	4.28202e-05	4.51824e-05	7.19928e-05	3.28612e-05	3.59552e-05	3.43938e-05	3.34399e-05	2.6919e-05	3.72673e-05	3.68873e-05	2.53965e-06	5.33318e-05	1.6204e-05	3.44034e-05	1.54702e-06	3.25421e-05	5.23221e-06
Asn	C00152,C01905,C16438	HMDB00168	133.061	10.8828	0.060022	0.0659841	0.070927	0.129353	0.142822	0.18011	0.0370307	0.0375859	0.0482824	0.196776	0.341863	0.241218	0.0656444	0.0054604	0.150761	0.0262935	0.0409664	0.00634196	0.259952	0.0743358	0.0259061	0.0452646	0.0548663	0.105045	0.102685	0.160976	0.0389809	0.0542018	0.042186	0.0577585	0.0627673	0.0640732	0.0420123	0.0147515	0.122902	0.0329938	0.0451229	0.0080242	0.061533	0.0033334
Asp	C00049,C00402,C16433	HMDB00191,HMDB06483	134.045	12.0342	0.0701856	0.0560746	0.0672748	0.0737389	0.0703264	0.0893785	0.0315472	0.0313549	0.0404619	0.0505449	0.0843723	0.103249	0.0645117	0.0074502	0.0778146	0.010159	0.0344547	0.0052033	0.0793889	0.0267033	0.060795	0.0686693	0.0879274	0.0809181	0.0811393	0.132285	0.0385505	0.0324109	0.0326235	0.0479841	0.0508555	0.0437128	0.0724639	0.0139585	0.098114	0.0295929	0.0345283	0.00348497	0.0475175	0.00359413
Azelaic acid	C08261	HMDB00784	187.097	12.0918	9.97966e-05	0.000106388	9.33388e-05	7.81147e-05	9.10839e-05	8.37617e-05	0.000108305	6.98741e-05	0.000102305	9.03518e-05	0.000158205	0.000142043	9.98411e-05	6.52472e-06	8.43201e-05	6.50259e-06	9.34949e-05	2.0675e-05	0.0001302	3.5443e-05	4.00547e-05	4.8811e-05	5.10687e-05	4.20541e-05	3.85662e-05	5.14014e-05	5.87973e-05	5.25568e-05	4.81329e-05	4.57446e-05	4.16658e-05	5.74575e-05	4.66448e-05	5.8178e-06	4.40072e-05	6.63674e-06	5.31623e-05	5.35794e-06	4.82893e-05	8.1976e-06
Benzoic acid	C00180	HMDB01870	121.03	9.79212	0.000236255	0.000143766	0.000128568	0.000163719	0.000196345	0.000129616	0.000240075	0.000151982	0.000144301	0.00019911	0.000263088	0.000142528	0.00016953	5.82829e-05	0.000163227	3.33675e-05	0.000178786	5.32168e-05	0.000201576	6.0318e-05	9.27882e-05	0.000103935	0.00011328	9.78779e-05	8.12298e-05	0.000142927	0.000119478	8.41204e-05	7.83932e-05	8.00631e-05	9.3593e-05	8.92512e-05	0.000103334	1.0259e-05	0.000107345	3.19197e-05	9.39972e-05	2.2252e-05	8.76358e-05	6.9081e-06
Betaine	C00719	HMDB00043	118.087	11.7216	0.0177551	0.019678	0.0179757	0.0163478	0.0158415	0.0248431	0.0127202	0.012203	0.0152005	0.011131	0.0175163	0.017909	0.0184696	0.00105232	0.0190108	0.00505724	0.0133746	0.00160231	0.0155188	0.00380501	0.0164668	0.011447	0.0145818	0.0154917	0.0142879	0.0213372	0.0166838	0.0115941	0.0116059	0.0125842	0.0111642	0.0168214	0.0141652	0.00253569	0.0170389	0.00377075	0.0132946	0.00293511	0.0135233	0.00294323
Betaine aldehyde_+H2O	C00576	HMDB01252	120.103	7.71559	N.D.	8.58487e-05	9.15596e-05	N.D.	N.D.	8.66622e-05	N.D.	6.9429e-05	0.000101367	N.D.	N.D.	8.74198e-05	8.87041e-05	4.03817e-06	8.66622e-05	N.A.	8.53981e-05	2.25838e-05	8.74198e-05	N.A.	0.000138535	5.65184e-05	5.84259e-05	0.000424214	3.66087e-05	8.52433e-05	5.0748e-05	7.01917e-05	4.91104e-05	0.000118811	3.98974e-05	7.38288e-05	8.44929e-05	4.68111e-05	0.000182022	0.000211149	5.66834e-05	1.17272e-05	7.75125e-05	3.95858e-05
Betonicine	C08269	No ID	160.098	13.2657	0.000274495	0.000288621	0.000234171	0.000239248	N.D.	0.000344591	0.000311478	0.000241796	0.000310047	0.00024125	N.D.	0.000327921	0.000265763	2.82559e-05	0.000291919	7.44888e-05	0.000287774	3.98247e-05	0.000284586	6.12852e-05	0.000224422	0.000198397	0.000211889	0.000241039	0.000259476	0.000346202	0.000306191	0.000308511	0.000311846	0.000300537	0.000303341	0.000328647	0.000211569	1.30158e-05	0.000282239	5.61555e-05	0.000308849	2.84238e-06	0.000310842	1.54835e-05
Carboxymethyllysine	No ID	No ID	205.119	9.55052	N.D.	9.05048e-05	0.000101161	0.000219119	0.000217476	0.000262502	N.D.	9.44193e-05	0.000126932	N.D.	N.D.	0.000275755	9.5833e-05	7.53533e-06	0.000233032	2.55347e-05	0.000110676	2.299e-05	0.000275755	N.A.	8.86344e-05	8.63306e-05	0.000117018	0.00020206	0.000200459	0.000256713	0.000142435	0.000156888	0.000141357	0.000156428	0.000132698	0.000138022	9.73276e-05	1.70912e-05	0.000219744	3.20259e-05	0.000146893	8.67231e-06	0.000142383	1.24517e-05
Carnitine	C00318,C00487,C15025	HMDB00062	162.113	8.8242	0.00022819	0.000330316	0.000351836	0.00031338	N.D.	0.000520797	0.00072885	0.000671455	0.000811434	0.000279748	0.000360208	0.000340866	0.000303447	6.60571e-05	0.000417088	0.000146666	0.000737246	7.03663e-05	0.000326941	4.19987e-05	0.00132823	0.0010817	0.00133914	0.00169304	0.00136268	0.00240993	0.00184256	0.00189261	0.00188711	0.00278103	0.00251859	0.00238171	0.00124969	0.000145588	0.00182188	0.000535381	0.00187409	2.74458e-05	0.00256044	0.00020292
Carnosine	C00386	HMDB00033	227.115	7.61284	N.D.	N.D.	N.D.	N.D.	N.D.	N.D.	N.D.	N.D.	N.D.	N.D.	N.D.	N.D.	N.A.	N.A.	N.A.	N.A.	N.A.	N.A.	N.A.	N.A.	N.D.	N.D.	N.D.	0.000108023	N.D.	N.D.	N.D.	N.D.	N.D.	N.D.	N.D.	N.D.	N.A.	N.A.	0.000108023	N.A.	N.A.	N.A.	N.A.	N.A.
Choline	C00114	HMDB00097	104.107	7.09486	0.0391515	0.0433611	0.0347887	0.020119	0.0277454	0.0313109	0.0139265	0.0198953	0.0445607	0.00907022	0.0112242	0.0145752	0.0391005	0.00428643	0.0263918	0.00571739	0.0261275	0.0162402	0.0116232	0.00277409	0.0145155	0.0140895	0.0166493	0.0126916	0.0114565	0.0185957	0.00807967	0.0123412	0.00931279	0.00924342	0.011479	0.0104764	0.0150847	0.00137156	0.014248	0.00381556	0.00991123	0.00219289	0.0103996	0.00111978
cis-4-Hydroxyproline	C03440	HMDB06055	132.066	11.4293	0.000166727	0.000188491	0.000212825	0.000185015	0.000186191	0.000300734	N.D.	N.D.	N.D.	0.000188287	0.00019634	0.000246891	0.000189347	2.30608e-05	0.00022398	6.64738e-05	N.A.	N.A.	0.000210506	3.17663e-05	0.000107886	0.000104578	0.000127759	0.000134986	0.00013316	0.000169032	N.D.	N.D.	N.D.	6.45566e-05	6.11246e-05	8.82417e-05	0.000113408	1.25379e-05	0.000145726	2.0204e-05	N.A.	N.A.	7.13077e-05	1.47654e-05
cis-Aconitic acid	C00417	HMDB00072	173.009	28.7416	0.00114649	0.000785041	0.000788426	0.000847896	0.000929531	0.00101795	0.000462992	0.000385837	0.000451567	0.00112192	0.00153376	0.00118147	0.000906654	0.000207714	0.000931792	8.50484e-05	0.000433465	4.1641e-05	0.00127905	0.000222586	0.00062859	0.000623061	0.000876409	0.000663833	0.000665003	0.000864382	0.000497113	0.00040777	0.000364448	0.000416972	0.00054619	0.000549323	0.000709353	0.000144701	0.000731073	0.000115451	0.00042311	6.76496e-05	0.000504161	7.55247e-05
Citramalic acid	C02612,C02614	HMDB00426	147.03	17.6205	N.D.	3.75256e-05	3.50076e-05	N.D.	N.D.	N.D.	4.64898e-05	N.D.	5.52939e-05	N.D.	N.D.	N.D.	3.62666e-05	1.78049e-06	N.A.	N.A.	5.08919e-05	6.22542e-06	N.A.	N.A.	N.D.	N.D.	N.D.	5.2184e-05	N.D.	6.44484e-05	5.95323e-05	4.40514e-05	N.D.	N.D.	3.77045e-05	5.74575e-05	N.A.	N.A.	5.83162e-05	8.67226e-06	5.17918e-05	1.09466e-05	4.7581e-05	1.39675e-05
Citric acid	C00158	HMDB00094	191.019	26.5862	0.0388239	0.035938	0.0349333	0.0316543	0.0310101	0.0488802	0.0184028	0.0187624	0.0180719	0.0305602	0.0371317	0.0423363	0.0365651	0.00201971	0.0371815	0.0101365	0.0184123	0.000345339	0.0366761	0.00590123	0.0246217	0.0290657	0.0334532	0.0404632	0.0380072	0.0430731	0.0158509	0.0150551	0.0163852	0.0216075	0.0288665	0.0296258	0.0290468	0.00441579	0.0405145	0.00253333	0.0157637	0.000669288	0.0266999	0.0044265
Citrulline	C00327	HMDB00904	176.105	11.4989	N.D.	0.000118493	N.D.	0.000165691	N.D.	0.000180459	N.D.	N.D.	N.D.	N.D.	N.D.	0.00029498	0.000118493	N.A.	0.000173075	1.04425e-05	N.A.	N.A.	0.00029498	N.A.	0.000170364	0.000166837	0.00018522	0.000373021	0.000225693	0.000314747	N.D.	4.65671e-05	N.D.	N.D.	N.D.	N.D.	0.00017414	9.75605e-06	0.000304487	7.41981e-05	4.65671e-05	N.A.	N.A.	N.A.
Creatine	C00300	HMDB00064	132.078	10.1138	N.D.	N.D.	N.D.	N.D.	N.D.	N.D.	N.D.	N.D.	N.D.	N.D.	N.D.	N.D.	N.A.	N.A.	N.A.	N.A.	N.A.	N.A.	N.A.	N.A.	8.98922e-05	N.D.	N.D.	0.000329955	N.D.	7.03414e-05	N.D.	N.D.	N.D.	0.000126696	N.D.	5.66745e-05	8.98922e-05	N.A.	0.000200148	0.000183574	N.A.	N.A.	9.16853e-05	4.95128e-05
Creatinine	C00791	HMDB00562	114.067	8.24982	N.D.	N.D.	N.D.	N.D.	N.D.	N.D.	N.D.	N.D.	N.D.	N.D.	N.D.	N.D.	N.A.	N.A.	N.A.	N.A.	N.A.	N.A.	N.A.	N.A.	0.000101058	N.D.	N.D.	0.000315107	N.D.	N.D.	N.D.	N.D.	N.D.	0.000104074	N.D.	4.80973e-05	0.000101058	N.A.	0.000315107	N.A.	N.A.	N.A.	7.60858e-05	3.95818e-05
Crotonic acid	C01771	No ID	85.0297	10.7119	0.000124129	N.D.	7.08593e-05	9.64444e-05	0.000125537	6.20267e-05	0.000189992	0.000157276	0.00010878	0.000135837	0.000206371	N.D.	9.74943e-05	3.76676e-05	9.46695e-05	3.17925e-05	0.000152016	4.0861e-05	0.000171104	4.98747e-05	3.91772e-05	4.29457e-05	N.D.	2.18822e-05	N.D.	3.82888e-05	4.4052e-05	4.66571e-05	4.78965e-05	3.06976e-05	N.D.	3.67344e-05	4.10615e-05	2.66474e-06	3.00855e-05	1.16012e-05	4.62019e-05	1.96222e-06	3.3716e-05	4.26867e-06
Cyclohexanecarboxylic acid	C09822	No ID	127.077	8.72678	N.D.	N.D.	N.D.	N.D.	N.D.	N.D.	N.D.	N.D.	N.D.	N.D.	N.D.	N.D.	N.A.	N.A.	N.A.	N.A.	N.A.	N.A.	N.A.	N.A.	2.44364e-05	2.70896e-05	N.D.	N.D.	2.17964e-05	N.D.	3.17414e-05	2.55164e-05	N.D.	2.53466e-05	2.80158e-05	2.37881e-05	2.5763e-05	1.8761e-06	2.17964e-05	N.A.	2.86289e-05	4.40174e-06	2.57169e-05	2.13804e-06
Cyclohexylamine	C00571	No ID	100.113	7.96137	0.00330454	0.00479042	0.00438509	0.00351321	0.00220944	0.00504109	0.00235689	0.00187043	0.00185706	0.00245505	0.00343044	0.00583834	0.00416002	0.000768082	0.00358791	0.0014173	0.00202813	0.000284795	0.00390794	0.00174146	0.00042487	0.000204969	0.000332931	0.000373021	0.000347478	0.000428379	0.000256268	0.000166736	0.000200196	0.000283125	0.000145731	0.000361978	0.000320923	0.000110441	0.00038296	4.13557e-05	0.000207733	4.52392e-05	0.000263611	0.000109436
Cysteic acid	C00506	HMDB02757	167.997	11.4419	N.D.	N.D.	N.D.	N.D.	N.D.	N.D.	N.D.	N.D.	N.D.	N.D.	N.D.	N.D.	N.A.	N.A.	N.A.	N.A.	N.A.	N.A.	N.A.	N.A.	2.79461e-05	2.89287e-05	3.78373e-05	3.72743e-05	3.56516e-05	4.45828e-05	2.89852e-05	2.53197e-05	2.50121e-05	2.7318e-05	2.90658e-05	2.58467e-05	3.15707e-05	5.4492e-06	3.91695e-05	4.75773e-06	2.6439e-05	2.21045e-06	2.74102e-05	1.61154e-06
Cysteine glutathione disulfide	C05526	HMDB00656	427.097	12.126	0.000213033	0.000192257	0.000188692	0.000573562	0.000455094	0.000457138	6.3897e-05	5.77805e-05	6.65873e-05	0.00040885	0.00104627	0.00155483	0.000197994	1.31455e-05	0.000495265	6.78155e-05	6.2755e-05	4.51313e-06	0.00100332	0.000574195	0.000427026	0.000415457	0.0005532	0.000513252	0.000385549	0.000685917	0.00012562	0.000160843	0.000136123	0.000170203	0.000241529	0.000204196	0.000465228	7.64055e-05	0.000528239	0.000150744	0.000140862	1.80838e-05	0.00020531	3.56758e-05
Cystine	C00491,C01420	HMDB00192	241.032	11.4319	4.21313e-05	3.44232e-05	4.37651e-05	0.000104211	9.96015e-05	8.93147e-05	N.D.	2.2168e-05	N.D.	0.000149868	0.000378889	0.000527383	4.01065e-05	4.98925e-06	9.7709e-05	7.62628e-06	2.2168e-05	N.A.	0.000352047	0.000190184	8.28332e-05	9.69798e-05	0.00011193	6.04014e-05	5.24408e-05	0.000117092	3.99225e-05	6.06982e-05	3.19821e-05	4.80596e-05	4.50942e-05	4.81787e-05	9.72477e-05	1.45504e-05	7.66446e-05	3.52535e-05	4.42009e-05	1.48284e-05	4.71108e-05	1.74748e-06
Cytidine	C00475	HMDB00089	244.093	10.0466	0.000344243	0.000324562	0.000353636	0.00024937	0.000248623	0.000449134	0.000131719	0.000150866	0.000233502	0.000128947	0.000218908	0.000170984	0.000340814	1.48375e-05	0.000315709	0.00011555	0.000172029	5.4091e-05	0.000172946	4.50127e-05	0.000281099	0.000246789	0.000277465	0.000410917	0.000182069	0.000326976	0.000179582	0.000195298	0.000221271	0.000313256	0.000221731	0.000300445	0.000268451	1.88473e-05	0.000306654	0.000115769	0.000198717	2.10535e-05	0.000278477	4.95591e-05
Cytosine	C00380	HMDB00630	112.051	7.50813	0.000279248	0.000273398	0.000284881	0.000201118	0.000216922	0.000286786	0.00022937	0.000218806	0.000235285	0.000140846	0.000197093	0.000221882	0.000279175	5.74182e-06	0.000234942	4.55881e-05	0.00022782	8.34786e-06	0.000186607	4.15232e-05	0.000186895	0.000161069	0.000181795	0.000333279	0.000142781	0.000265166	0.000213103	0.000179094	0.000190495	0.000219741	0.000194812	0.000224228	0.000176586	1.36781e-05	0.000247076	9.65287e-05	0.000194231	1.73097e-05	0.000212927	1.58474e-05
Daminozide Ala-Ala	C10996 C00993	No ID HMDB03459	161.092	9.6187	N.D.	N.D.	N.D.	N.D.	N.D.	0.000322502	N.D.	N.D.	N.D.	N.D.	N.D.	N.D.	N.A.	N.A.	0.000322502	N.A.	N.A.	N.A.	N.A.	N.A.	6.32993e-05	7.74008e-05	7.8411e-05	0.000149588	0.000154351	0.000217708	8.12462e-05	5.93888e-05	7.66255e-05	6.05673e-05	8.29843e-05	8.51203e-05	7.3037e-05	8.44826e-06	0.000173882	3.80291e-05	7.24202e-05	1.15196e-05	7.6224e-05	1.36011e-05
Decanoic acid	C01571	HMDB00511	171.138	7.89354	0.000154107	0.000128442	0.000146472	0.000138425	0.000162763	9.97007e-05	0.000182146	0.000185684	0.000148209	0.000179553	0.000230517	0.000153481	0.000143007	1.3179e-05	0.00013363	3.18034e-05	0.000172013	2.06909e-05	0.00018785	3.91824e-05	0.000112618	0.000144793	0.000161621	9.34926e-05	0.000111306	0.000173349	0.000128711	0.000140119	0.000137826	8.91155e-05	0.000141034	0.000141585	0.000139677	2.48987e-05	0.000126049	4.19198e-05	0.000135552	6.0344e-06	0.000123911	3.01355e-05
Diethanolamine	C06772	HMDB04437	106.087	7.91495	0.000756115	0.000654721	0.000851855	0.000795614	0.00233977	0.00104525	0.000772337	0.00069311	0.00046408	0.00123137	0.00161072	0.000530248	0.00075423	9.85808e-05	0.00139355	0.000828907	0.000643176	0.00016008	0.00112411	0.000548163	0.000793551	0.000801629	0.00196646	0.00103172	0.000503973	0.00102245	0.00134132	0.000719267	0.000882919	0.000639113	0.000817992	0.00101002	0.00118721	0.00067486	0.000852715	0.000302055	0.000981168	0.000322454	0.000822374	0.000185491
Diethylaminomalonic acid	No ID	No ID	176.093	10.3017	N.D.	N.D.	N.D.	N.D.	N.D.	N.D.	N.D.	N.D.	N.D.	N.D.	N.D.	N.D.	N.A.	N.A.	N.A.	N.A.	N.A.	N.A.	N.A.	N.A.	0.000192465	0.000195984	0.000213585	0.000227767	0.00019113	0.000364486	8.38564e-05	8.74327e-05	0.000108854	0.000146643	0.000123294	0.000145486	0.000200678	1.13157e-05	0.000261128	9.13659e-05	9.33811e-05	1.35189e-05	0.000138474	1.31592e-05
Dihydroorotic acid	C00337	HMDB00528	157.024	9.50555	3.80888e-05	4.28303e-05	4.48701e-05	3.61338e-05	4.18194e-05	4.65083e-05	N.D.	3.78779e-05	4.01289e-05	N.D.	N.D.	3.50081e-05	4.19297e-05	3.47918e-06	4.14872e-05	5.19523e-06	3.90034e-05	1.59172e-06	3.50081e-05	N.A.	2.93061e-05	3.13643e-05	4.35825e-05	3.21874e-05	3.40886e-05	4.64842e-05	3.61971e-05	3.42185e-05	4.3121e-05	3.55255e-05	2.84931e-05	3.16565e-05	3.4751e-05	7.71724e-06	3.75867e-05	7.7638e-06	3.78455e-05	4.67458e-06	3.18917e-05	3.52208e-06
Dyphylline	C07819	No ID	255.109	23.4574	0.00226154	0.0019989	0.00170247	0.00189224	0.00234655	0.00188855	0.00206723	0.00162914	0.00172265	0.00235791	0.00367693	0.00216407	0.00198763	0.000279705	0.00204245	0.000263369	0.00180634	0.000230725	0.00273297	0.00082322	0.00195481	0.00221445	0.00269823	0.00201329	0.00204987	0.00337191	0.00224508	0.00205024	0.00214406	0.00197246	0.00237319	0.00216014	0.00228916	0.000377301	0.00247836	0.000774053	0.00214646	9.74459e-05	0.0021686	0.000200499
Ethanolamine	C00189	HMDB00149	62.0606	6.55743	0.00119785	0.00121951	0.00144172	0.000997192	0.000799996	0.00157112	0.000224032	0.000360179	0.000819361	N.D.	0.000490976	0.00126112	0.00128636	0.00013498	0.00112277	0.000400609	0.000467857	0.00031193	0.000876046	0.000544571	0.000446226	0.000545161	0.000634138	0.00045093	0.000446758	0.000703021	0.000370403	0.000889877	0.000554795	0.000428782	0.000318134	0.000498616	0.000541842	9.39999e-05	0.00053357	0.000146764	0.000605025	0.000263355	0.000415177	9.10068e-05
Ethanolamine phosphate	C00346	HMDB00224	140.011	7.95849	N.D.	1.0904e-05	1.65264e-05	3.32431e-05	3.42159e-05	2.50537e-05	N.D.	4.40536e-05	5.38941e-05	3.21231e-05	4.7034e-05	3.49388e-05	1.37152e-05	3.97563e-06	3.08376e-05	5.03251e-06	4.89738e-05	6.95824e-06	3.8032e-05	7.92207e-06	2.16286e-05	1.64526e-05	2.52442e-05	1.8681e-05	1.89663e-05	2.25537e-05	1.59396e-05	3.27927e-05	2.22697e-05	2.6795e-05	N.D.	N.D.	2.11085e-05	4.41882e-06	2.0067e-05	2.15825e-06	2.36673e-05	8.51304e-06	2.6795e-05	N.A.
Ethyl glucuronide	No ID	HMDB10325	221.068	7.83746	N.D.	N.D.	N.D.	N.D.	N.D.	N.D.	N.D.	N.D.	N.D.	N.D.	N.D.	N.D.	N.A.	N.A.	N.A.	N.A.	N.A.	N.A.	N.A.	N.A.	7.61609e-05	6.48659e-05	N.D.	7.39346e-05	7.74281e-05	N.D.	N.D.	N.D.	N.D.	6.04698e-05	5.52681e-05	5.49872e-05	7.05134e-05	7.98672e-06	7.56814e-05	2.47025e-06	N.A.	N.A.	5.69083e-05	3.08748e-06
Ferulic acid	C01494	HMDB00954	193.05	8.36085	0.000356101	0.000444855	0.0004527	0.00019532	0.00020181	0.000321118	0.000386804	0.000394659	0.000420129	0.000163005	0.00015657	0.000195837	0.000417885	5.36501e-05	0.000239416	7.08303e-05	0.000400531	1.74209e-05	0.000171804	2.10605e-05	N.D.	N.D.	N.D.	N.D.	N.D.	N.D.	N.D.	N.D.	N.D.	N.D.	N.D.	N.D.	N.A.	N.A.	N.A.	N.A.	N.A.	N.A.	N.A.	N.A.
Formiminoglutamic acid	No ID	HMDB00854	173.057	8.22509	N.D.	N.D.	N.D.	N.D.	N.D.	N.D.	N.D.	N.D.	N.D.	N.D.	N.D.	N.D.	N.A.	N.A.	N.A.	N.A.	N.A.	N.A.	N.A.	N.A.	3.28597e-05	3.80249e-05	3.85337e-05	3.95984e-05	3.468e-05	5.97279e-05	9.32948e-05	7.66966e-05	4.48704e-05	8.35633e-05	8.53362e-05	9.93612e-05	3.64728e-05	3.13929e-06	4.46688e-05	1.32714e-05	7.16206e-05	2.4608e-05	8.94202e-05	8.65463e-06
Formylanthranilic acid	C05653	HMDB04089	164.034	9.35818	N.D.	N.D.	N.D.	N.D.	N.D.	N.D.	N.D.	N.D.	N.D.	N.D.	N.D.	N.D.	N.A.	N.A.	N.A.	N.A.	N.A.	N.A.	N.A.	N.A.	N.D.	N.D.	N.D.	N.D.	N.D.	N.D.	N.D.	N.D.	N.D.	N.D.	1.68e-05	N.D.	N.A.	N.A.	N.A.	N.A.	N.A.	N.A.	1.68e-05	N.A.
Fumaric acid	C00122	HMDB00134	115.004	25.8885	0.000340204	0.000264153	0.000264823	0.000184545	N.D.	0.000190754	0.000408216	0.000404893	0.000317707	0.000216013	N.D.	0.000282699	0.000289726	4.37162e-05	0.00018765	4.39043e-06	0.000376939	5.13233e-05	0.000249356	4.71545e-05	0.00021225	0.00023312	0.000268053	0.000137959	0.000144127	0.000230978	0.000616958	0.000647545	0.000743128	0.000449963	0.000441476	0.000553943	0.000237808	2.81951e-05	0.000171021	5.20158e-05	0.000669211	6.5816e-05	0.000481794	6.26269e-05
GABA	C00334	HMDB00112	104.071	7.96229	0.0100349	0.00918869	0.011005	0.0191135	0.0157135	0.0258494	0.000810644	0.000622962	0.000784928	0.0011396	0.00207474	0.00240451	0.0100762	0.000908868	0.0202255	0.00515865	0.000739511	0.00010175	0.00187295	0.000656155	0.00536891	0.00372578	0.00462835	0.00256949	0.00200673	0.00462319	0.00068709	0.000558478	0.000575458	0.000970274	0.000638275	0.00198173	0.00457434	0.000822899	0.00306647	0.00137721	0.000607009	6.987e-05	0.00119676	0.00069978
Galactosamine Glucosamine	C02262 C00329	No ID HMDB01514	180.088	9.62874	0.00013789	0.000181323	0.000166873	N.D.	N.D.	0.000142958	N.D.	N.D.	0.000108799	N.D.	N.D.	0.000123831	0.000162029	2.21182e-05	0.000142958	N.A.	0.000108799	N.A.	0.000123831	N.A.	9.88249e-05	8.27808e-05	8.22019e-05	4.89023e-05	4.85194e-05	9.11411e-05	9.36379e-05	8.54958e-05	7.87905e-05	6.88745e-05	6.27469e-05	7.50231e-05	8.79359e-05	9.43461e-06	6.28542e-05	2.44979e-05	8.59747e-05	7.43527e-06	6.88815e-05	6.1381e-06
GDP	C00035	HMDB01201	442.018	10.6014	N.D.	N.D.	1.49271e-05	N.D.	N.D.	N.D.	N.D.	N.D.	N.D.	N.D.	N.D.	2.16981e-05	1.49271e-05	N.A.	N.A.	N.A.	N.A.	N.A.	2.16981e-05	N.A.	N.D.	N.D.	N.D.	N.D.	N.D.	N.D.	N.D.	N.D.	N.D.	N.D.	N.D.	N.D.	N.A.	N.A.	N.A.	N.A.	N.A.	N.A.	N.A.	N.A.
Gln	C00064,C00303,C00819	HMDB00641,HMDB03423	147.077	11.1862	0.00206527	0.00181873	0.00274216	0.00278143	0.00252894	0.00472943	0.00226324	0.00177431	0.00222329	0.00496889	0.0132432	0.0713691	0.00220872	0.000478136	0.0033466	0.0012042	0.00208695	0.000271487	0.0298604	0.0361849	0.00520512	0.00754872	0.00818561	0.00878687	0.00723674	0.0109834	0.00163575	0.00173504	0.00172109	0.00312188	0.00243203	0.00349058	0.00697982	0.00156958	0.00900232	0.00188258	0.00169729	5.37519e-05	0.00301483	0.000537332
Glu	C00025,C00217,C00302	HMDB00148,HMDB03339	148.061	11.3764	0.158643	0.129498	0.138135	0.141363	0.135675	0.159479	0.0748168	0.0598366	0.074892	0.0825367	0.14216	0.126832	0.142092	0.01497	0.145505	0.0124308	0.0698485	0.00867059	0.117177	0.0309625	0.00611236	0.00647862	0.00756427	0.00660678	0.00669421	0.0104239	0.00298317	0.00259685	0.00285238	0.00341141	0.0037944	0.00345581	0.00671842	0.000755076	0.0079083	0.00217901	0.0028108	0.000196489	0.00355387	0.000209482
Glucaric acid	C00767,C00818	HMDB00663	209.03	14.5818	0.000118679	0.000103146	9.1384e-05	6.23472e-05	6.39963e-05	6.81499e-05	6.85615e-05	7.71673e-05	5.21442e-05	0.000114688	0.00027164	0.000116116	0.000104403	1.36907e-05	6.48311e-05	2.99004e-06	6.59577e-05	1.27131e-05	0.000167481	9.02071e-05	9.43237e-05	9.63794e-05	0.000108115	4.94213e-05	5.00558e-05	5.90067e-05	6.29315e-05	0.00010005	7.84878e-05	9.55527e-05	0.000145902	8.14743e-05	9.96059e-05	7.44021e-06	5.28279e-05	5.36036e-06	8.04897e-05	1.86399e-05	0.000107643	3.38727e-05
Gluconic acid	C00257	HMDB00625	195.051	8.08363	0.00215309	0.00189637	0.00209859	0.00298892	0.00354499	0.00412512	0.000392524	0.000360781	0.000463057	0.000355301	0.000512846	0.000540996	0.00204935	0.000135259	0.00355301	0.000568143	0.000405454	5.23499e-05	0.000469715	0.00010008	0.000628766	0.000661484	0.000898519	0.00104109	0.00108006	0.00135394	0.000524766	0.000602412	0.00061698	0.000632539	0.000674146	0.000740909	0.00072959	0.000147209	0.00115837	0.00017049	0.000581386	4.95726e-05	0.000682531	5.46694e-05
Gluconolactone	C00198	HMDB00150	179.056	24.2705	0.00174556	0.00148904	0.00153542	0.00191088	0.00228938	0.00263504	N.D.	0.000369877	0.000527794	N.D.	N.D.	0.00059299	0.00159001	0.000136693	0.00227843	0.000362203	0.000448836	0.000111664	0.00059299	N.A.	0.000390217	0.000369394	0.000514294	0.000520294	0.000501147	0.000757399	0.000364138	0.000392424	0.000342595	0.000332897	0.000348188	0.00039398	0.000424635	7.83419e-05	0.000592947	0.000142741	0.000366386	2.49907e-05	0.000358355	3.17853e-05
Glucosaminic acid	C03752	No ID	196.082	12.4387	0.00193072	0.00211148	0.00187886	0.00252821	0.00246062	0.00269257	0.00103373	0.000858703	0.000925732	0.000925027	0.00130731	0.0012972	0.00197368	0.00012212	0.00256046	0.000119289	0.00093939	8.83114e-05	0.00117651	0.000217849	0.00121845	0.00121184	0.00146194	0.00170138	0.00141184	0.00235095	0.00090959	0.000766543	0.000814488	0.0013674	0.00132772	0.00140438	0.00129741	0.000142527	0.00182139	0.000480922	0.000830207	7.28071e-05	0.0013665	3.83352e-05
Glucuronic acid-1 Galacturonic acid-1	No ID No ID	No ID No ID	193.034	8.18161	3.25734e-05	4.55808e-05	5.79313e-05	3.69222e-05	N.D.	4.05253e-05	3.71039e-05	4.41712e-05	7.75748e-05	N.D.	N.D.	6.37771e-05	4.53619e-05	1.26804e-05	3.87238e-05	2.54782e-06	5.295e-05	2.16165e-05	6.37771e-05	N.A.	4.38715e-05	5.58195e-05	5.95995e-05	4.44222e-05	4.40998e-05	8.12325e-05	7.59312e-05	6.79453e-05	7.25776e-05	N.D.	5.52681e-05	8.2984e-05	5.30968e-05	8.20991e-06	5.65848e-05	2.13462e-05	7.21514e-05	4.00998e-06	6.9126e-05	1.95981e-05
Glucuronic acid-2 Galacturonic acid-2	No ID No ID	No ID No ID	193.034	7.95016	0.000193753	0.000168767	0.000165442	8.9349e-05	7.34215e-05	8.41356e-05	2.26583e-05	2.64086e-05	4.34535e-05	4.36273e-05	N.D.	N.D.	0.000175987	1.54754e-05	8.23021e-05	8.12052e-06	3.08402e-05	1.10833e-05	4.36273e-05	N.A.	0.000431827	0.000550938	0.000568952	0.000304816	0.000278031	0.00055381	0.000222833	0.00029833	0.000290027	0.000268513	0.000208711	0.000348908	0.000517239	7.45154e-05	0.000378886	0.00015208	0.000270396	4.14002e-05	0.000275377	7.035e-05
Glucuronic acid-3 Galacturonic acid-3	No ID No ID	No ID No ID	193.036	8.03819	0.00028492	0.000266707	0.000340524	0.000231519	0.000258441	0.000229503	8.44003e-05	8.74602e-05	0.000119279	0.000124953	0.000169524	0.000197917	0.000297384	3.84547e-05	0.000239821	1.61565e-05	9.70463e-05	1.93143e-05	0.000164131	3.67798e-05	N.D.	N.D.	N.D.	N.D.	N.D.	N.D.	N.D.	N.D.	N.D.	N.D.	N.D.	N.D.	N.A.	N.A.	N.A.	N.A.	N.A.	N.A.	N.A.	N.A.
Glu-Glu	C01425	No ID	277.105	11.336	5.81232e-05	4.72403e-05	4.73229e-05	6.7691e-05	6.33325e-05	5.8034e-05	3.03786e-05	2.29377e-05	N.D.	7.53616e-05	N.D.	6.62672e-05	5.08955e-05	6.2595e-06	6.30192e-05	4.83615e-06	2.66581e-05	5.26145e-06	7.08144e-05	6.4307e-06	N.D.	N.D.	N.D.	N.D.	N.D.	N.D.	N.D.	N.D.	N.D.	N.D.	N.D.	N.D.	N.A.	N.A.	N.A.	N.A.	N.A.	N.A.	N.A.	N.A.
Glutaric acid	C00489	HMDB00661	131.035	17.1273	0.000123805	0.00011852	0.000114796	0.000109781	9.09255e-05	0.000124381	8.75534e-05	8.26961e-05	0.00012377	8.99979e-05	0.000114567	0.000103846	0.00011904	4.52673e-06	0.000108362	1.67726e-05	9.80064e-05	2.24435e-05	0.000102803	1.23175e-05	9.91495e-05	0.000112434	0.000145372	8.77919e-05	9.3353e-05	0.000147517	9.15492e-05	0.000113127	0.000120143	0.000100461	0.000108532	0.000117751	0.000118985	2.37972e-05	0.000109554	3.29942e-05	0.000108273	1.49022e-05	0.000108915	8.65144e-06
Glutathione (GSH)	C00051	HMDB00125	308.096	13.8495	7.14176e-05	9.71487e-05	8.42725e-05	5.58437e-05	8.67274e-05	0.000138568	N.D.	N.D.	5.81648e-05	9.62824e-05	0.000152584	6.46147e-05	8.42796e-05	1.28656e-05	9.37131e-05	4.18023e-05	5.81648e-05	N.A.	0.000104494	4.45557e-05	N.D.	N.D.	N.D.	N.D.	N.D.	N.D.	N.D.	N.D.	N.D.	N.D.	N.D.	N.D.	N.A.	N.A.	N.A.	N.A.	N.A.	N.A.	N.A.	N.A.
Glutathione (GSSG)_divalent	C00127	HMDB03337	307.084	12.6929	0.00786763	0.00689829	0.00687443	0.00777901	0.00708957	0.00946457	0.0046498	0.00299058	0.00352071	0.00614652	0.00814235	0.00838509	0.00721345	0.000566662	0.00811105	0.00122182	0.00372036	0.000847439	0.00755799	0.00122838	0.0124138	0.0106384	0.0124577	0.0117701	0.00995166	0.0146084	0.00571677	0.00491467	0.00550845	0.00629372	0.00877407	0.00800864	0.0118366	0.00103792	0.0121101	0.00234693	0.00537997	0.0004162	0.00769214	0.0012701
Gly	C00037	HMDB00123	76.0396	8.62159	0.00489571	0.00455051	0.00480426	0.00600541	0.00451218	0.0092794	0.0011883	0.00117578	0.00147468	0.00291701	0.00368633	0.00711097	0.00475016	0.000178847	0.006599	0.00243841	0.00127958	0.000169075	0.00457144	0.00223268	0.00221003	0.00226012	0.00267342	0.00325744	0.00250725	0.00337875	0.00149598	0.00109071	0.00124897	0.00180768	0.00161124	0.00165377	0.00238119	0.000254315	0.00304781	0.000472055	0.00127856	0.000204247	0.00169089	0.00010335
Gly-Asp	No ID	No ID	191.067	10.4085	0.00100608	0.00087821	0.0007843	0.000851286	0.000720121	0.000816088	0.000741017	0.000594277	0.000637484	0.00070703	0.0007485	0.000675287	0.000889529	0.000111321	0.000795832	6.78879e-05	0.000657593	7.54082e-05	0.000710272	3.67144e-05	3.05459e-05	3.49427e-05	4.87492e-05	5.47134e-05	5.20511e-05	7.63572e-05	N.D.	N.D.	N.D.	N.D.	N.D.	N.D.	3.80792e-05	9.49835e-06	6.10406e-05	1.33312e-05	N.A.	N.A.	N.A.	N.A.
Glyceric acid	C00258	HMDB00139,HMDB06372	105.019	10.3203	0.000189601	0.000166557	0.00018921	0.000157412	0.000155555	0.000213518	0.000149955	0.000119339	0.000185771	0.000120617	0.000148396	0.000177051	0.000181789	1.31931e-05	0.000175495	3.29416e-05	0.000151688	3.32501e-05	0.000148688	2.82183e-05	0.000132009	0.000178742	0.000168875	0.000124935	0.000137453	0.00020849	0.000288382	0.000269864	0.000271729	0.000265737	0.00024842	0.000352613	0.000159875	2.46318e-05	0.000156959	4.5064e-05	0.000276658	1.01961e-05	0.000288923	5.58325e-05
Glycerol	C00116	HMDB00131	93.0551	23.4491	0.11975	0.0964594	0.0806887	0.0971427	0.154515	0.0833655	0.152514	0.12275	0.10697	0.179096	0.256583	0.120819	0.098966	0.0196508	0.111674	0.0377353	0.127411	0.0231268	0.1855	0.0681081	0.089209	0.0761718	0.106822	0.0792182	0.0706148	0.156579	0.103119	0.0802903	0.11236	0.0721619	0.0955365	0.080801	0.0907342	0.0153817	0.102137	0.0473439	0.0985899	0.0165077	0.0828331	0.0118191
Glycerol 3-phosphate	C00093	HMDB00126	171.007	12.002	N.D.	N.D.	N.D.	N.D.	N.D.	N.D.	N.D.	N.D.	N.D.	N.D.	N.D.	N.D.	N.A.	N.A.	N.A.	N.A.	N.A.	N.A.	N.A.	N.A.	N.D.	N.D.	N.D.	N.D.	N.D.	N.D.	2.18193e-05	2.21732e-05	2.07567e-05	2.18464e-05	2.31477e-05	2.10891e-05	N.A.	N.A.	N.A.	N.A.	2.15831e-05	7.37196e-07	2.20277e-05	1.04121e-06
Glycerophosphocholine	C00670	HMDB00086	258.111	22.9891	0.0417016	0.0437941	0.0483315	0.0372694	0.0316933	0.0615113	0.0718431	0.0696132	0.0844529	0.0406531	0.0556657	0.0638083	0.0446091	0.00338923	0.0434913	0.0158529	0.0753031	0.00800205	0.0533757	0.0117462	0.0547981	0.0473609	0.0554143	0.0446921	0.0495974	0.0624127	0.0631639	0.0522467	0.0536486	0.0576709	0.0623975	0.0601529	0.0525244	0.00448231	0.0522341	0.00914983	0.056353	0.00593984	0.0600738	0.00236429
Glycolic acid	C00160	HMDB00115	75.0088	12.6326	N.D.	N.D.	0.000309204	N.D.	N.D.	0.000401047	N.D.	N.D.	N.D.	N.D.	N.D.	N.D.	0.000309204	N.A.	0.000401047	N.A.	N.A.	N.A.	N.A.	N.A.	N.D.	N.D.	N.D.	0.000202553	N.D.	0.000328536	N.D.	N.D.	N.D.	N.D.	N.D.	N.D.	N.A.	N.A.	0.000265544	8.90836e-05	N.A.	N.A.	N.A.	N.A.
GMP	C00144	HMDB01397	362.047	9.12763	N.D.	N.D.	N.D.	N.D.	N.D.	N.D.	N.D.	N.D.	N.D.	N.D.	3.82308e-05	2.30845e-05	N.A.	N.A.	N.A.	N.A.	N.A.	N.A.	3.06577e-05	1.071e-05	N.D.	N.D.	N.D.	N.D.	N.D.	N.D.	N.D.	N.D.	N.D.	1.64552e-05	N.D.	N.D.	N.A.	N.A.	N.A.	N.A.	N.A.	N.A.	1.64552e-05	N.A.
Guanidoacetic acid	C00144	HMDB01397	362.053	9.19263	N.D.	N.D.	N.D.	N.D.	N.D.	N.D.	N.D.	N.D.	N.D.	N.D.	N.D.	N.D.	N.A.	N.A.	N.A.	N.A.	N.A.	N.A.	N.A.	N.A.	0.000141178	0.000139743	0.000155525	0.000148135	0.000152816	0.000214995	0.000143149	0.000151295	0.000146098	0.000158118	0.000131763	0.000153738	0.000145482	8.72707e-06	0.000171982	3.7324e-05	0.000146848	4.1244e-06	0.000147873	1.41224e-05
Guanine	C00242	HMDB00132	152.058	8.62004	N.D.	6.18885e-05	5.31526e-05	N.D.	N.D.	0.000110489	N.D.	N.D.	5.66785e-05	N.D.	N.D.	8.94029e-05	5.75205e-05	6.17725e-06	0.000110489	N.A.	5.66785e-05	N.A.	8.94029e-05	N.A.	8.07541e-05	6.47826e-05	6.62404e-05	0.000183691	5.67277e-05	0.000105375	8.50104e-05	0.000110648	0.00010869	9.14728e-05	3.85225e-05	6.49802e-05	7.05923e-05	8.83044e-06	0.000115264	6.4057e-05	0.000101449	1.42702e-05	6.49919e-05	2.64751e-05
Guanosine	C00387	HMDB00133	284.1	13.0769	0.000713085	0.000698613	0.000815377	0.000633202	0.000681707	0.00110502	0.000168927	0.000177857	0.000218985	0.000190932	0.000355945	0.000362239	0.000742358	6.36489e-05	0.000806644	0.00025954	0.00018859	2.66992e-05	0.000303038	9.71384e-05	0.000562275	0.000582378	0.000703072	0.000745624	0.000554222	0.000806941	0.000213653	0.000185587	0.000208254	0.000337966	0.000243619	0.000320395	0.000615908	7.61524e-05	0.000702262	0.000131822	0.000202498	1.48921e-05	0.00030066	5.01744e-05
Gulonic acid	C00800	HMDB03290	195.051	8.01686	0.000498529	0.000664507	0.000625561	0.00038039	0.000325209	0.000707394	0.000225703	0.000257381	0.000346753	0.000105219	0.000119094	0.00014641	0.000596199	8.67974e-05	0.000470998	0.000206576	0.000276613	6.27749e-05	0.000123574	2.0958e-05	N.D.	N.D.	N.D.	N.D.	N.D.	N.D.	N.D.	N.D.	N.D.	N.D.	N.D.	N.D.	N.A.	N.A.	N.A.	N.A.	N.A.	N.A.	N.A.	N.A.
Heptanoic acid	No ID	HMDB00666	129.091	8.54761	5.36618e-05	5.19661e-05	5.14452e-05	N.D.	6.10658e-05	6.67009e-05	8.25671e-05	7.32266e-05	6.45679e-05	5.92906e-05	8.74027e-05	5.16456e-05	5.23577e-05	1.15904e-06	6.38833e-05	3.98459e-06	7.34539e-05	9.00176e-06	6.6113e-05	1.88295e-05	4.52315e-05	5.80066e-05	6.67956e-05	4.1221e-05	4.81972e-05	6.98901e-05	6.81681e-05	5.59e-05	5.94805e-05	4.25662e-05	6.40022e-05	4.94976e-05	5.66779e-05	1.08433e-05	5.31028e-05	1.49509e-05	6.11829e-05	6.30875e-06	5.2022e-05	1.09387e-05
Hexanoic acid	C01585	HMDB00535	115.076	8.87263	0.00038874	0.000526488	0.000536354	0.000335125	0.000392611	0.000762736	0.000431534	0.000439242	0.000504819	0.000359637	0.000440535	0.000614687	0.00048386	8.25245e-05	0.000496824	0.000232074	0.000458532	4.0271e-05	0.00047162	0.000130335	0.000381068	0.000506153	0.000422884	0.000350466	0.000411936	0.000460711	0.000422008	0.000350395	0.000345252	0.000422081	0.000371986	0.000426768	0.000436702	6.36773e-05	0.000407704	5.52443e-05	0.000372552	4.29079e-05	0.000406945	3.03663e-05
Hexylamine	C08306	No ID	102.129	7.85459	N.D.	N.D.	N.D.	N.D.	N.D.	5.8537e-05	N.D.	N.D.	N.D.	N.D.	N.D.	N.D.	N.A.	N.A.	5.8537e-05	N.A.	N.A.	N.A.	N.A.	N.A.	N.D.	N.D.	N.D.	N.D.	N.D.	N.D.	N.D.	N.D.	N.D.	N.D.	N.D.	N.D.	N.A.	N.A.	N.A.	N.A.	N.A.	N.A.	N.A.	N.A.
His	C00135,C00768,C06419	HMDB00177	156.077	7.55365	0.00427742	0.00380308	0.00378905	0.0050127	0.00389505	0.00833014	0.00299625	0.00221429	0.00231059	0.00192946	0.00407425	0.0107409	0.00395652	0.000277996	0.00574596	0.00230668	0.00250704	0.000426395	0.00558154	0.00459503	0.00629568	0.00523436	0.0059201	0.00520142	0.00457405	0.00635798	0.00182017	0.00143395	0.00162772	0.00253423	0.00308634	0.00250098	0.00581671	0.000538165	0.00537781	0.000904952	0.00162728	0.000193109	0.00270718	0.000328781
Homocitrulline	C02427	HMDB00679	190.12	12.8967	N.D.	N.D.	N.D.	N.D.	N.D.	N.D.	N.D.	N.D.	N.D.	N.D.	N.D.	N.D.	N.A.	N.A.	N.A.	N.A.	N.A.	N.A.	N.A.	N.A.	9.51286e-05	0.000131645	0.00012583	0.00015924	0.000170281	0.000230212	7.95427e-05	8.13492e-05	9.58092e-05	7.93171e-05	6.18395e-05	9.93975e-05	0.000117535	1.96208e-05	0.000186578	3.81895e-05	8.55671e-05	8.91584e-06	8.01847e-05	1.8794e-05
Homocysteic acid	C16511	HMDB02205	182.013	9.59052	N.D.	N.D.	N.D.	N.D.	N.D.	N.D.	N.D.	N.D.	N.D.	N.D.	N.D.	N.D.	N.A.	N.A.	N.A.	N.A.	N.A.	N.A.	N.A.	N.A.	2.53138e-05	3.22093e-05	3.86497e-05	5.10438e-05	4.23679e-05	6.79232e-05	3.87235e-05	5.69325e-05	5.78256e-05	5.4636e-05	4.55795e-05	3.60939e-05	3.20576e-05	6.66924e-06	5.37783e-05	1.29953e-05	5.11605e-05	1.078e-05	4.54365e-05	9.27189e-06
Homoserine	C00263	HMDB00719	120.066	10.4738	0.000621244	0.000553596	0.000645289	0.000848928	0.00109638	0.00177847	N.D.	N.D.	0.000107313	N.D.	N.D.	0.000222543	0.00060671	4.75429e-05	0.00124126	0.000481412	0.000107313	N.A.	0.000222543	N.A.	0.000128062	0.000118999	0.000196759	0.000267559	0.000113431	0.000185506	N.D.	N.D.	6.96919e-05	0.000140987	N.D.	9.13632e-05	0.00014794	4.25208e-05	0.000188832	7.71177e-05	6.96919e-05	N.A.	0.000116175	3.50896e-05
Homovanillic acid	C05582	HMDB00118	181.051	8.29858	N.D.	N.D.	N.D.	N.D.	N.D.	N.D.	N.D.	N.D.	N.D.	N.D.	N.D.	N.D.	N.A.	N.A.	N.A.	N.A.	N.A.	N.A.	N.A.	N.A.	N.D.	N.D.	N.D.	N.D.	N.D.	N.D.	N.D.	N.D.	N.D.	2.03175e-05	2.39113e-05	3.35321e-05	N.A.	N.A.	N.A.	N.A.	N.A.	N.A.	2.59203e-05	6.83252e-06
Hydroxyproline	C01157	HMDB00725	132.067	12.5352	0.000235704	0.000342401	0.000489432	0.000317234	0.000304411	0.000570599	0.000504896	0.000429454	0.000594579	0.000211541	0.000478313	0.000477807	0.000355846	0.000127397	0.000397415	0.000150119	0.000509643	8.26649e-05	0.00038922	0.000153875	0.000468481	0.000433844	0.000474922	0.000649075	0.000445662	0.000585143	0.000220769	0.000434245	0.000404805	0.000275615	0.000227891	0.00030145	0.000459082	2.20933e-05	0.00055996	0.000104019	0.000353273	0.000115692	0.000268318	3.73184e-05
Hypotaurine	C00519	HMDB00965	110.027	19.06	0.00016814	0.000141407	0.000180676	0.000177481	0.000161896	0.000275719	4.96105e-05	4.47979e-05	8.26892e-05	0.000129414	0.00028423	0.000785677	0.000163408	2.00575e-05	0.000205032	6.17106e-05	5.90325e-05	2.06281e-05	0.000399773	0.00034305	0.000182377	0.000194098	0.000185686	0.000163771	0.000153182	0.000253685	N.D.	N.D.	9.39456e-05	0.000117873	0.000115458	0.0001121	0.000187387	6.04299e-06	0.000190213	5.52232e-05	9.39456e-05	N.A.	0.000115144	2.89896e-06
Hypoxanthine	C00262	HMDB00157	137.047	11.5766	N.D.	N.D.	N.D.	N.D.	N.D.	N.D.	N.D.	N.D.	4.95937e-05	N.D.	N.D.	9.40851e-05	N.A.	N.A.	N.A.	N.A.	4.95937e-05	N.A.	9.40851e-05	N.A.	7.14363e-05	0.000111539	6.78033e-05	0.000122403	2.89119e-05	0.000102308	N.D.	5.49421e-05	5.09466e-05	3.1938e-05	N.D.	3.84073e-05	8.35929e-05	2.42703e-05	8.4541e-05	4.92129e-05	5.29444e-05	2.82526e-06	3.51727e-05	4.57443e-06
Ile	C00407,C06418,C16434	HMDB00172	132.102	10.6071	0.00569858	0.00600868	0.00773215	0.00849756	0.00877677	0.0166421	0.00322389	0.00556817	0.00682614	0.00437432	0.00377109	0.0120098	0.0064798	0.00109559	0.0113055	0.00462377	0.00520607	0.00182822	0.0067184	0.00459239	0.00441699	0.0052698	0.0065273	0.00699155	0.00572565	0.00951866	0.00443832	0.00436342	0.00471241	0.00707645	0.00584918	0.00630954	0.00540469	0.00106161	0.00741195	0.00193114	0.00450472	0.000183724	0.00641172	0.000619979
Imidazole-4-acetic acid	C02835	HMDB02024	127.051	8.31194	0.00021117	0.000246351	0.000233786	0.000169832	0.00017214	0.000248691	N.D.	0.000105606	0.000102507	0.000160523	0.000197845	0.00022673	0.000230435	1.7828e-05	0.000196887	4.4878e-05	0.000104056	2.1914e-06	0.000195032	3.31931e-05	0.000228067	0.000153138	0.000184688	0.000210432	0.000189644	0.000280107	0.000109794	8.47865e-05	9.44115e-05	9.45939e-05	0.000102617	0.000129635	0.000188631	3.76201e-05	0.000226728	4.7382e-05	9.63306e-05	1.26135e-05	0.000108948	1.83585e-05
Indole-3-acetic acid	C00954	HMDB00197	174.055	8.50826	0.000463101	0.000503206	0.000414405	0.000347082	0.000297963	0.000467701	0.000348967	0.000352488	0.00034407	0.000304064	0.000230265	0.000377533	0.000460237	4.44701e-05	0.000370915	8.73427e-05	0.000348508	4.22738e-06	0.000303954	7.36339e-05	0.000260377	0.000209062	0.000223542	0.000288591	0.00026029	0.00041639	0.000322237	0.000387957	0.000388846	0.000405908	0.000305884	0.000333263	0.000230994	2.64567e-05	0.000321757	8.31675e-05	0.000366346	3.82026e-05	0.000348351	5.16911e-05
Inosine	C00294	HMDB00195	269.091	20.6643	N.D.	0.000145383	0.000117193	0.000231714	N.D.	0.000154254	N.D.	0.000108787	0.000112019	N.D.	0.000236085	N.D.	0.000131288	1.99335e-05	0.000192984	5.47723e-05	0.000110403	2.28525e-06	0.000236085	N.A.	0.000274502	0.000204664	0.000218972	0.000448788	0.000226862	0.000430738	5.40176e-05	4.67581e-05	N.D.	8.2227e-05	N.D.	7.78731e-05	0.000232713	3.68909e-05	0.000368796	0.000123249	5.03879e-05	5.13326e-06	8.005e-05	3.07864e-06
Isethionic acid	C05123	HMDB03903	124.992	11.5842	0.000197647	0.000174514	0.000196851	0.000162471	0.000145417	0.000156212	0.000247995	0.000243971	0.000279736	0.000172916	0.000234918	0.000205473	0.00018967	1.31322e-05	0.0001547	8.6266e-06	0.000257234	1.95908e-05	0.000204436	3.10141e-05	0.000101036	0.000105674	0.000111829	0.000119322	0.000121317	0.000170005	0.000244468	0.000196215	0.000214376	0.000169219	0.000176591	0.000180195	0.00010618	5.41416e-06	0.000136881	2.87034e-05	0.000218353	2.4371e-05	0.000175335	5.59486e-06
Isobutylamine	C02787	No ID	74.0966	7.26296	0.00782563	0.0116638	0.0111818	0.00877494	0.00495876	0.0156777	0.00368766	0.00300146	0.00436345	0.00287128	0.00537792	0.0105737	0.0102237	0.00209076	0.00980381	0.00543305	0.00368419	0.000681004	0.00627431	0.00392868	0.000601369	0.000407997	0.000448486	0.000564321	0.000623542	0.000566781	0.000403676	0.00027853	0.000299075	0.00050005	0.000254342	0.000595028	0.000485951	0.000101985	0.000584881	3.35036e-05	0.000327094	6.71131e-05	0.000449807	0.000175812
Isobutyric acid Butyric acid	C02632 C00246	HMDB01873 HMDB00039	87.0451	9.81086	N.D.	5.33905e-05	6.5928e-05	6.32013e-05	N.D.	0.000106619	0.000124364	0.000145159	0.000529608	N.D.	N.D.	N.D.	5.96592e-05	8.86538e-06	8.49099e-05	3.07006e-05	0.000266377	0.000228202	N.A.	N.A.	3.6852e-05	5.52728e-05	5.73362e-05	4.00369e-05	4.21145e-05	6.16948e-05	8.29134e-05	5.9489e-05	5.42322e-05	4.01522e-05	5.13067e-05	5.13275e-05	4.98203e-05	1.12782e-05	4.79487e-05	1.19497e-05	6.55449e-05	1.52695e-05	4.75955e-05	6.44604e-06
Isocitric acid	C00311	HMDB00193	191.019	29.5075	0.00153608	0.00154734	0.00128764	0.00116587	0.00124231	0.00161597	0.000847009	0.000771379	0.00075195	0.00141351	0.00205629	0.00177037	0.00145702	0.000146795	0.00134138	0.000240848	0.000790113	5.02221e-05	0.00174672	0.000322044	0.00106099	0.00108547	0.001416	0.00116388	0.00112856	0.00119718	0.000603821	0.000464162	0.000468137	0.000711395	0.00104341	0.00112202	0.00118749	0.000198274	0.00116321	3.43161e-05	0.00051204	7.95094e-05	0.000958943	0.000217956
Isovaleric acid Valeric acid	C08262 C00803	HMDB00718 HMDB00892	101.061	9.28787	0.000149306	0.000165034	0.00016131	0.000152025	0.000129339	0.000268066	0.00013793	0.000128632	0.000152117	0.000118758	0.000162229	0.000169009	0.00015855	8.21949e-06	0.000183143	7.44145e-05	0.000139559	1.18269e-05	0.000149999	2.72669e-05	0.000135607	0.000171037	0.000144559	0.000112349	0.000147506	0.0001782	0.000142354	0.000107375	0.000129599	0.000125446	0.000127527	0.000145108	0.000150401	1.84236e-05	0.000146018	3.29508e-05	0.000126443	1.77016e-05	0.000132693	1.08013e-05
Isovalerylalanine N-Acetylleucine	No ID C02710	HMDB00747 HMDB11756	172.098	7.97832	3.54285e-05	2.93721e-05	2.01693e-05	2.41111e-05	3.2315e-05	2.6456e-05	2.55914e-05	1.61157e-05	N.D.	1.92916e-05	N.D.	2.48869e-05	2.83233e-05	7.68343e-06	2.76274e-05	4.22552e-06	2.08536e-05	6.7003e-06	2.20893e-05	3.95653e-06	N.D.	N.D.	N.D.	N.D.	1.69387e-05	N.D.	N.D.	N.D.	1.22933e-05	N.D.	N.D.	N.D.	N.A.	N.A.	1.69387e-05	N.A.	1.22933e-05	N.A.	N.A.	N.A.
Lactic acid	C00186,C00256,C01432	HMDB00190,HMDB01311	89.0249	10.6956	0.00320465	0.00165515	0.00138595	0.00157826	0.0023784	0.00146148	0.00225204	0.00154211	0.00159658	0.00208986	0.00338959	0.00198763	0.00208192	0.000981587	0.00180605	0.000499098	0.00179691	0.000395095	0.00248903	0.000781584	0.000532775	0.000749711	0.000587696	0.000413437	0.00120814	0.000704212	0.00078035	0.000486237	0.000453622	0.000551711	0.000426633	0.000699828	0.000623394	0.000112788	0.000775263	0.000402087	0.000573403	0.000179962	0.000559391	0.000136759
Lauric acid	C02679	HMDB00638	199.171	7.60702	0.00206277	0.00246662	0.00135672	0.00183343	0.00223464	0.00142601	0.00238968	0.00251229	0.00168186	0.0025887	0.0019294	0.00144157	0.00196204	0.000561764	0.00183136	0.000404323	0.00219461	0.000448269	0.00198656	0.000575696	0.0018351	0.00211214	0.00307526	0.00258504	0.00349677	0.00350657	0.00201059	0.00257327	0.00189066	0.00217076	0.00218891	0.00257406	0.00234084	0.000650943	0.00319612	0.000529241	0.00215817	0.000364451	0.00231124	0.000227787
Leu	C00123,C01570,C16439	HMDB00687	132.103	10.7148	0.0066798	0.00652231	0.00933912	0.0119	0.0121384	0.0209322	0.00308495	0.00369195	0.00490888	0.00446127	0.00448248	0.011519	0.00751374	0.00158278	0.0149902	0.00514729	0.00389526	0.000928807	0.00682093	0.0040687	0.00564077	0.00690339	0.00836993	0.00915275	0.00673377	0.0116541	0.00499015	0.00380189	0.004524	0.00503582	0.00396548	0.00591076	0.00697136	0.00136585	0.00918021	0.00246029	0.00443868	0.000598704	0.00497069	0.00097427
Lys	C00047,C00739,C16440	HMDB00182,HMDB03405	147.113	7.11623	0.00441556	0.00447815	0.00522121	0.00695366	0.00659294	0.00989651	0.00237722	0.00212213	0.00227467	0.00215391	0.00343658	0.0137092	0.00470498	0.000448166	0.00781437	0.00181218	0.00225801	0.000128361	0.00643324	0.00633374	0.00415444	0.00508771	0.00583008	0.00518817	0.00494279	0.00681915	0.00184306	0.0018563	0.00201476	0.00239176	0.0021723	0.00296852	0.00502408	0.000839629	0.00565003	0.00101989	0.00190471	9.55404e-05	0.00251086	0.00041125
Malic acid	C00149,C00497,C00711	HMDB00156,HMDB00744	133.014	21.7337	0.00367638	0.00308874	0.00336308	0.00289281	0.00250726	0.00348036	0.00239811	0.0028049	0.00241118	0.00312099	0.00416137	0.00363661	0.00337607	0.000294038	0.00296014	0.000490033	0.00253806	0.000231182	0.00363966	0.0005202	0.00316204	0.00402542	0.00421526	0.00335284	0.0030872	0.00541196	0.00501059	0.0042836	0.00555377	0.00478693	0.00477176	0.00545251	0.0038009	0.000561359	0.00395067	0.00127247	0.00494932	0.000637295	0.00500374	0.000388727
Met	C00073,C00855,C01733	HMDB00696	150.059	11.1565	0.00213508	0.00186806	0.00287097	0.00224795	0.00198345	0.00342542	0.00059352	0.000567388	0.000783838	0.000789858	0.0011383	0.00368827	0.00229137	0.000519399	0.00255227	0.000767646	0.000648249	0.000118148	0.00187214	0.00158243	0.0020573	0.00217329	0.00241342	0.0033961	0.00341416	0.00532755	0.00103809	0.000795406	0.000964998	0.000855264	0.000869548	0.00122727	0.00221467	0.000181627	0.00404593	0.00110995	0.000932833	0.000124501	0.000984027	0.000210775
Methionine sulfoxide	C02989	HMDB02005	166.054	12.3366	0.000357152	0.000579335	0.000721546	0.000545267	0.000540783	0.00106204	N.D.	0.000136857	0.000154627	0.000149246	0.000255644	0.00101384	0.000552678	0.000183653	0.000716028	0.000299659	0.000145742	1.25657e-05	0.000472909	0.00047147	0.000324864	0.000417759	0.000381314	0.000558436	N.D.	0.000720046	0.000158563	9.7008e-05	0.000140617	0.000138735	0.000135805	0.000173335	0.000374646	4.68049e-05	0.000639241	0.000114275	0.000132063	3.16567e-05	0.000149291	2.08736e-05
Methyl sulfate	C02704	No ID	110.975	16.3502	3.65964e-05	N.D.	3.11425e-05	N.D.	N.D.	N.D.	N.D.	N.D.	N.D.	N.D.	N.D.	N.D.	3.38695e-05	3.85648e-06	N.A.	N.A.	N.A.	N.A.	N.A.	N.A.	N.D.	N.D.	N.D.	N.D.	N.D.	N.D.	N.D.	N.D.	N.D.	N.D.	N.D.	N.D.	N.A.	N.A.	N.A.	N.A.	N.A.	N.A.	N.A.	N.A.
Mevalonic acid	C00418,C02104	HMDB00227	147.066	8.5105	3.744e-05	3.19262e-05	5.10453e-05	3.29803e-05	3.2711e-05	5.08086e-05	N.D.	N.D.	2.79386e-05	N.D.	N.D.	3.38989e-05	4.01372e-05	9.8408e-06	3.88333e-05	1.03718e-05	2.79386e-05	N.A.	3.38989e-05	N.A.	5.4269e-05	6.71027e-05	7.09159e-05	6.27962e-05	7.92445e-05	9.23127e-05	4.6211e-05	N.D.	N.D.	5.25439e-05	4.9159e-05	6.82079e-05	6.40959e-05	8.72125e-06	7.81178e-05	1.47905e-05	4.6211e-05	N.A.	5.66369e-05	1.01627e-05
Morpholine	C14452	HMDB31581	88.0764	6.85878	N.D.	7.56996e-05	6.80696e-05	N.D.	0.000110745	8.79427e-05	N.D.	N.D.	N.D.	N.D.	N.D.	N.D.	7.18846e-05	5.39528e-06	9.9344e-05	1.61238e-05	N.A.	N.A.	N.A.	N.A.	8.59135e-05	5.89311e-05	8.53942e-05	8.00017e-05	8.88791e-05	0.000110801	6.78105e-05	N.D.	6.69788e-05	6.36414e-05	N.D.	7.78188e-05	7.67463e-05	1.54306e-05	9.32271e-05	1.58531e-05	6.73946e-05	5.88148e-07	7.07301e-05	1.0025e-05
Mucic acid	C00879,C01807	HMDB00639	209.03	14.0957	0.000135744	0.00013129	0.000134966	0.000141579	0.00014122	0.00015121	7.65542e-05	8.61663e-05	8.29408e-05	0.000102918	0.000115447	0.000142459	0.000134	2.37873e-06	0.00014467	5.66736e-06	8.18871e-05	4.8919e-06	0.000120275	2.02076e-05	9.92373e-05	0.000109551	0.000121869	8.55554e-05	9.66901e-05	0.00012752	5.15854e-05	4.69521e-05	4.95513e-05	6.53379e-05	8.97748e-05	8.39904e-05	0.000110219	1.13304e-05	0.000103255	2.17389e-05	4.93629e-05	2.32242e-06	7.97011e-05	1.27706e-05
Myristoleic acid	C08322	HMDB02000	225.187	7.44389	2.13479e-05	N.D.	1.36387e-05	N.D.	N.D.	N.D.	N.D.	2.14092e-05	N.D.	9.38031e-05	N.D.	N.D.	1.74933e-05	5.45121e-06	N.A.	N.A.	2.14092e-05	N.A.	9.38031e-05	N.A.	N.D.	N.D.	2.64629e-05	N.D.	2.08671e-05	3.21914e-05	N.D.	2.53197e-05	2.09931e-05	1.65356e-05	1.65136e-05	2.19125e-05	2.64629e-05	N.A.	2.65293e-05	8.00747e-06	2.31564e-05	3.05937e-06	1.83206e-05	3.11072e-06
N,N-Dimethylglycine	C01026	HMDB00092	104.071	11.3622	N.D.	0.000175098	0.000145226	N.D.	N.D.	0.000188325	N.D.	N.D.	N.D.	N.D.	N.D.	N.D.	0.000160162	2.11223e-05	0.000188325	N.A.	N.A.	N.A.	N.A.	N.A.	N.D.	N.D.	N.D.	0.000327936	N.D.	N.D.	N.D.	N.D.	N.D.	0.000281388	N.D.	N.D.	N.A.	N.A.	0.000327936	N.A.	N.A.	N.A.	0.000281388	N.A.
N5-Ethylglutamine	C01047	No ID	175.107	11.8125	N.D.	N.D.	N.D.	0.00012526	N.D.	0.000158004	N.D.	N.D.	N.D.	N.D.	N.D.	0.000435336	N.A.	N.A.	0.000141632	2.31536e-05	N.A.	N.A.	0.000435336	N.A.	0.00013009	6.28413e-05	N.D.	N.D.	N.D.	N.D.	N.D.	N.D.	N.D.	N.D.	N.D.	N.D.	9.64654e-05	4.75516e-05	N.A.	N.A.	N.A.	N.A.	N.A.	N.A.
N6,N6,N6-Trimethyllysine	C03793	HMDB01325	189.16	7.42177	0.00145494	0.00145723	0.00150692	0.00137257	0.00132465	0.00242055	0.00025967	0.000278383	0.000319163	0.00044237	0.000554417	0.000835033	0.00147303	2.93698e-05	0.00170592	0.000619349	0.000285739	3.04212e-05	0.000610607	0.000202272	0.00119422	0.00117676	0.0014232	0.00164601	0.00174075	0.00197672	0.000153535	0.00015446	0.000157663	0.0004197	0.00035168	0.000423294	0.00126473	0.000137521	0.00178783	0.000170305	0.000155219	2.16621e-06	0.000398225	4.03492e-05
N6-Acetyllysine	C02727	HMDB00206	189.125	13.2307	N.D.	N.D.	N.D.	N.D.	N.D.	N.D.	N.D.	N.D.	N.D.	N.D.	N.D.	N.D.	N.A.	N.A.	N.A.	N.A.	N.A.	N.A.	N.A.	N.A.	5.69591e-05	6.59751e-05	N.D.	N.D.	N.D.	N.D.	N.D.	N.D.	N.D.	N.D.	N.D.	N.D.	6.14671e-05	6.37528e-06	N.A.	N.A.	N.A.	N.A.	N.A.	N.A.
N6-Methyladenine	C08434	HMDB02099	150.079	8.99595	N.D.	N.D.	N.D.	N.D.	N.D.	N.D.	N.D.	N.D.	N.D.	N.D.	N.D.	N.D.	N.A.	N.A.	N.A.	N.A.	N.A.	N.A.	N.A.	N.A.	0.000109606	9.13224e-05	0.000109037	0.000117085	9.41889e-05	0.000153737	2.72561e-05	3.03627e-05	2.83098e-05	N.D.	2.87888e-05	2.65187e-05	0.000103322	1.03957e-05	0.00012167	3.00375e-05	2.86429e-05	1.57988e-06	2.76537e-05	1.60523e-06
N6-Methyllysine	C02728	HMDB02038	161.129	8.01663	N.D.	N.D.	N.D.	N.D.	N.D.	N.D.	N.D.	N.D.	N.D.	N.D.	N.D.	N.D.	N.A.	N.A.	N.A.	N.A.	N.A.	N.A.	N.A.	N.A.	N.D.	2.88138e-05	N.D.	2.05606e-05	2.09958e-05	3.72743e-05	N.D.	N.D.	N.D.	N.D.	N.D.	N.D.	2.88138e-05	N.A.	2.62769e-05	9.52648e-06	N.A.	N.A.	N.A.	N.A.
N-Acetylalanine	No ID	HMDB00766	130.051	8.84294	4.65891e-05	4.78893e-05	5.37553e-05	6.75374e-05	6.77189e-05	9.76908e-05	3.65172e-05	3.44665e-05	4.52033e-05	4.58396e-05	4.01172e-05	7.46608e-05	4.94112e-05	3.81784e-06	7.7649e-05	1.73569e-05	3.8729e-05	5.69991e-06	5.35392e-05	1.85143e-05	2.36906e-05	2.57973e-05	3.86497e-05	4.67902e-05	3.5905e-05	5.82855e-05	5.402e-05	5.531e-05	6.42087e-05	4.90034e-05	6.13294e-05	5.84182e-05	2.93792e-05	8.09732e-06	4.69936e-05	1.11916e-05	5.78462e-05	5.54766e-06	5.62503e-05	6.44259e-06
N-Acetylasparagine	No ID	HMDB06028	173.056	8.35528	N.D.	2.28395e-05	2.24351e-05	4.90763e-05	5.13238e-05	5.58567e-05	N.D.	N.D.	N.D.	N.D.	2.16306e-05	N.D.	2.26373e-05	2.85995e-07	5.20856e-05	3.45382e-06	N.A.	N.A.	2.16306e-05	N.A.	N.D.	N.D.	N.D.	N.D.	N.D.	N.D.	N.D.	N.D.	N.D.	N.D.	N.D.	N.D.	N.A.	N.A.	N.A.	N.A.	N.A.	N.A.	N.A.	N.A.
N-Acetylgalactosamine N-Acetylmannosamine N-Acetylglucosamine	C01132 C00645 C00140	HMDB00853 HMDB01129 HMDB00215	222.098	23.4942	0.00949251	0.0107382	0.00971204	0.00677066	0.00706299	0.00871141	0.0059487	0.00624717	0.00662167	0.00471512	0.00467543	0.00655329	0.0099809	0.000664922	0.00751502	0.00104636	0.00627252	0.000337201	0.00531461	0.00107291	0.0061157	0.00513399	0.0054352	0.00536868	0.00346614	0.00860827	0.00694563	0.00662934	0.00668461	0.00689446	0.00711089	0.00737563	0.00556163	0.000502915	0.00581436	0.00259988	0.00675319	0.000168933	0.007127	0.00024099
N-Acetylglucosamine 1-phosphate	C04256	HMDB01367	300.051	9.54762	N.D.	N.D.	N.D.	N.D.	N.D.	N.D.	N.D.	N.D.	N.D.	N.D.	N.D.	N.D.	N.A.	N.A.	N.A.	N.A.	N.A.	N.A.	N.A.	N.A.	N.D.	N.D.	N.D.	N.D.	N.D.	N.D.	N.D.	N.D.	1.60758e-05	N.D.	N.D.	N.D.	N.A.	N.A.	N.A.	N.A.	1.60758e-05	N.A.	N.A.	N.A.
N-Acetylglutamic acid	C00624	HMDB01138	188.056	13.2022	0.000234113	0.000192589	0.000185123	0.000155638	0.000148982	0.000223474	0.000138003	0.000105517	0.000108255	0.000232384	0.000251896	0.000255386	0.000203942	2.63948e-05	0.000176031	4.1221e-05	0.000117258	1.80175e-05	0.000246555	1.23962e-05	0.000145478	0.000142506	0.000181758	0.000129057	0.000140536	0.000210326	0.000121821	0.000124927	0.000151302	0.000170748	0.000162702	0.00021821	0.000156581	2.18549e-05	0.000159973	4.39831e-05	0.000132683	1.61989e-05	0.000183887	2.99962e-05
N-Acetylglycine	No ID	HMDB00532	116.036	9.70592	5.78146e-05	5.51096e-05	5.39774e-05	5.8274e-05	5.568e-05	9.95138e-05	4.80297e-05	3.08787e-05	5.41857e-05	3.46009e-05	5.87296e-05	7.61859e-05	5.56339e-05	1.97156e-06	7.11559e-05	2.45929e-05	4.43647e-05	1.2078e-05	5.65055e-05	2.08815e-05	3.88701e-05	4.71707e-05	5.65818e-05	6.03405e-05	7.21057e-05	6.28749e-05	4.95643e-05	4.39039e-05	6.34049e-05	4.04339e-05	3.99954e-05	3.66886e-05	4.75409e-05	8.86164e-06	6.5107e-05	6.19209e-06	5.2291e-05	1.00324e-05	3.90393e-05	2.04752e-06
N-Acetylhistidine	C02997	No ID	198.088	10.1914	0.000186701	0.000257808	0.000220969	0.000166783	0.000117113	0.00026552	0.000572718	0.000464348	0.000733501	0.000497278	0.000608204	0.000771355	0.000221826	3.55613e-05	0.000183139	7.55433e-05	0.000590189	0.000135424	0.000625612	0.000137865	0.000493919	0.000392107	0.000451512	0.00117557	0.00127785	0.00183717	0.000744899	0.000645011	0.000632544	0.000554844	0.000592604	0.000703192	0.000445846	5.11422e-05	0.0014302	0.000356141	0.000674151	6.15858e-05	0.00061688	7.7096e-05
N-Acetyllysine	C12989	HMDB00446	189.124	11.2241	N.D.	N.D.	N.D.	N.D.	N.D.	N.D.	N.D.	N.D.	N.D.	N.D.	N.D.	N.D.	N.A.	N.A.	N.A.	N.A.	N.A.	N.A.	N.A.	N.A.	4.8129e-05	8.71625e-05	9.1147e-05	0.000111471	0.00012047	0.00015295	N.D.	N.D.	N.D.	4.11839e-05	N.D.	N.D.	7.54795e-05	2.37699e-05	0.000128297	2.18194e-05	N.A.	N.A.	4.11839e-05	N.A.
N-Acetylneuraminic acid	C00270	HMDB00230	308.1	7.15525	2.14777e-05	2.63269e-05	2.47008e-05	1.9775e-05	2.17017e-05	3.21585e-05	N.D.	N.D.	N.D.	N.D.	N.D.	N.D.	2.41684e-05	2.46802e-06	2.45451e-05	6.66342e-06	N.A.	N.A.	N.A.	N.A.	2.34274e-05	1.92361e-05	2.64049e-05	1.76724e-05	2.57671e-05	N.D.	N.D.	N.D.	N.D.	N.D.	N.D.	N.D.	2.30228e-05	3.60145e-06	2.17198e-05	5.72384e-06	N.A.	N.A.	N.A.	N.A.
N-Acetylserine	No ID	HMDB02931	148.06	24.5777	N.D.	N.D.	N.D.	N.D.	N.D.	N.D.	N.D.	N.D.	0.000250099	N.D.	N.D.	0.000196213	N.A.	N.A.	N.A.	N.A.	0.000250099	N.A.	0.000196213	N.A.	N.D.	N.D.	N.D.	N.D.	N.D.	0.000197459	0.000151694	0.000138474	0.000175504	0.000138688	N.D.	0.000212611	N.A.	N.A.	0.000197459	N.A.	0.000155224	1.87658e-05	0.000175649	5.22715e-05
N-Acetyl-β-alanine	C01073	No ID	130.051	8.89827	4.12683e-05	4.53843e-05	4.93572e-05	2.72646e-05	2.78004e-05	3.97775e-05	4.25301e-05	2.82908e-05	6.52678e-05	N.D.	N.D.	3.23045e-05	4.53366e-05	4.04463e-06	3.16142e-05	7.07471e-06	4.53629e-05	1.86506e-05	3.23045e-05	N.A.	3.22017e-05	4.05599e-05	4.05068e-05	3.8239e-05	4.14808e-05	5.54663e-05	5.81083e-05	6.14556e-05	6.5107e-05	5.28658e-05	4.25249e-05	5.91044e-05	3.77561e-05	4.81036e-06	4.5062e-05	9.15498e-06	6.1557e-05	3.50049e-06	5.14984e-05	8.37388e-06
NAD+	C00003	HMDB00902	662.105	6.53118	0.000113618	0.000106437	0.000108355	0.000126468	0.000120231	0.000142937	7.75075e-05	7.42853e-05	9.19815e-05	0.000102033	0.000183357	0.000147519	0.00010947	3.71787e-06	0.000129879	1.17311e-05	8.12581e-05	9.42545e-06	0.000144303	4.07573e-05	7.88809e-05	8.28097e-05	0.000103588	0.000106429	0.000104547	0.000144894	5.55818e-05	5.64408e-05	5.29083e-05	6.32458e-05	6.84885e-05	5.96076e-05	8.84263e-05	1.32768e-05	0.000118623	2.27706e-05	5.4977e-05	1.84228e-06	6.37806e-05	4.46457e-06
N-Amidinoglutamic acid	C03140	No ID	190.081	11.5931	N.D.	N.D.	N.D.	N.D.	N.D.	N.D.	N.D.	N.D.	N.D.	N.D.	N.D.	N.D.	N.A.	N.A.	N.A.	N.A.	N.A.	N.A.	N.A.	N.A.	N.D.	N.D.	N.D.	N.D.	N.D.	N.D.	N.D.	1.55769e-05	1.52374e-05	N.D.	1.58929e-05	N.D.	N.A.	N.A.	N.A.	N.A.	1.54072e-05	2.40093e-07	1.58929e-05	N.A.
Nicotinic acid	C00253	HMDB01488	124.04	10.3844	0.00106825	0.00124562	0.00132354	0.00123259	0.00102384	0.00148748	0.000663226	0.000658369	0.000853992	0.000418261	0.00052232	0.000597451	0.00121247	0.000130836	0.00124797	0.000232203	0.000725196	0.000111567	0.000512678	8.99837e-05	0.00111277	0.00101789	0.00117597	0.00125356	0.00119284	0.0018759	0.000610597	0.00103583	0.000705771	0.000728755	0.000745154	0.000701862	0.00110221	7.95679e-05	0.00144077	0.000378059	0.000784064	0.000223164	0.000725257	2.18568e-05
N-Methylproline	No ID	No ID	130.087	12.9915	N.D.	N.D.	0.000202408	0.000155051	N.D.	0.000260536	N.D.	N.D.	N.D.	N.D.	N.D.	0.000160187	0.000202408	N.A.	0.000207793	7.45888e-05	N.A.	N.A.	0.000160187	N.A.	N.D.	N.D.	N.D.	0.000144835	0.00013299	0.00019569	N.D.	N.D.	N.D.	N.D.	N.D.	N.D.	N.A.	N.A.	0.000157838	3.33112e-05	N.A.	N.A.	N.A.	N.A.
Nω-Methylarginine	No ID	No ID	189.135	7.70812	0.000863306	0.000817472	0.000730247	0.000631246	0.000631802	0.00102591	0.000222227	0.000169596	0.000179498	N.D.	0.000189946	0.000218742	0.000803675	6.75936e-05	0.000762985	0.000227697	0.00019044	2.79696e-05	0.000204344	2.03621e-05	0.000571696	0.00059006	0.000659344	0.000526672	0.000549009	0.000629141	6.70412e-05	7.27015e-05	7.54196e-05	0.000172832	0.000164264	0.000132838	0.000607033	4.6224e-05	0.000568274	5.38825e-05	7.17208e-05	4.27443e-06	0.000156644	2.10576e-05
O-Acetylcarnitine	C02571	HMDB00201	204.124	10.3391	N.D.	N.D.	N.D.	N.D.	N.D.	N.D.	N.D.	N.D.	N.D.	N.D.	N.D.	N.D.	N.A.	N.A.	N.A.	N.A.	N.A.	N.A.	N.A.	N.A.	6.94598e-05	N.D.	N.D.	7.22699e-05	5.58752e-05	7.70256e-05	0.000107238	9.23159e-05	0.000114829	0.000183438	0.000161954	0.00014364	6.94598e-05	N.A.	6.83903e-05	1.10961e-05	0.000104794	1.14536e-05	0.000163011	1.992e-05
O-Acetylhomoserine 2-Aminoadipic acid	C01077 C00956	No ID HMDB00510	162.078	11.404	N.D.	N.D.	0.000220283	0.000295379	0.000248692	0.00034514	0.000217831	0.000113201	N.D.	0.000189454	0.000852062	0.00184083	0.000220283	N.A.	0.000296404	4.82319e-05	0.000165516	7.39847e-05	0.000960782	0.000831039	0.000196366	0.000434426	0.000482537	0.00046398	0.000587152	0.000777137	8.16034e-05	0.000124779	0.000132258	0.000140424	0.000129206	0.000162749	0.00037111	0.000153232	0.000609423	0.000157762	0.00011288	2.73435e-05	0.000144126	1.70753e-05
o-Aminophenol	C01987	No ID	110.06	8.55879	N.D.	N.D.	N.D.	N.D.	N.D.	N.D.	N.D.	N.D.	N.D.	N.D.	N.D.	N.D.	N.A.	N.A.	N.A.	N.A.	N.A.	N.A.	N.A.	N.A.	N.D.	4.78382e-05	4.55569e-05	N.D.	2.03138e-05	N.D.	N.D.	N.D.	N.D.	3.36746e-05	N.D.	4.67673e-05	4.66975e-05	1.61312e-06	2.03138e-05	N.A.	N.A.	N.A.	4.02209e-05	9.25796e-06
o-Coumaric acid p-Coumaric acid	C01772 C00811	HMDB02641 HMDB02035	163.041	8.89491	N.D.	N.D.	N.D.	N.D.	N.D.	N.D.	N.D.	N.D.	N.D.	N.D.	N.D.	N.D.	N.A.	N.A.	N.A.	N.A.	N.A.	N.A.	N.A.	N.A.	6.51491e-05	7.25206e-05	8.28126e-05	5.67446e-05	6.1123e-05	8.30027e-05	5.41119e-05	6.05706e-05	5.99061e-05	6.01479e-05	6.74385e-05	7.33315e-05	7.34941e-05	8.87186e-06	6.69568e-05	1.40676e-05	5.81962e-05	3.55268e-06	6.69726e-05	6.60412e-06
Octanoic acid	C06423	HMDB00482	143.108	8.29317	0.000140416	0.000118962	0.000115952	0.000134221	0.00016807	0.000175657	0.000227536	0.000193859	0.000192012	0.000203977	0.000253405	0.000155006	0.00012511	1.33408e-05	0.000159316	2.20614e-05	0.000204469	1.99979e-05	0.00020413	4.91996e-05	0.000126262	0.000156474	0.00016667	0.000127522	0.000141297	0.000206523	0.00016477	0.000165242	0.00014681	0.000144958	0.000161366	0.000162171	0.000149802	2.10138e-05	0.000158447	4.22009e-05	0.000158941	1.05081e-05	0.000156165	9.71351e-06
o-Hydroxybenzoic acid	C00805	HMDB01895	137.024	10.3658	0.000378552	0.000351238	0.000321732	0.000330723	0.000382473	0.000477657	0.000156775	0.000136631	0.000150658	0.000121236	9.80922e-05	0.000207414	0.000350507	2.84171e-05	0.000396951	7.45292e-05	0.000148021	1.03276e-05	0.000142248	5.76103e-05	0.000188691	0.000159605	0.000205784	0.000272804	0.0001832	0.000311293	0.000184247	0.000241988	0.000270357	0.000268674	0.000391983	0.000463594	0.000184693	2.33475e-05	0.000255766	6.57243e-05	0.000232197	4.38821e-05	0.00037475	9.8596e-05
Ophthalmic acid	No ID	HMDB05765	290.136	13.7909	0.000342573	0.000401988	0.000498905	0.00052554	0.000371412	0.000509089	0.000252762	0.000177703	0.000266993	0.000244517	0.000337389	0.000377773	0.000414489	7.89121e-05	0.000468681	8.46376e-05	0.000232486	4.79741e-05	0.000319893	6.83291e-05	0.00061523	0.000898831	0.000897437	0.000829861	0.00103289	0.00124503	0.000145155	0.000147476	0.000169557	0.000262662	0.000243894	0.000261794	0.000803833	0.000163336	0.00103593	0.000207602	0.000154063	1.34685e-05	0.000256116	1.05941e-05
Ornithine	C00077,C00515,C01602	HMDB00214,HMDB03374	133.097	7.04769	N.D.	0.000100602	0.000106005	0.000161205	0.000125281	0.000178858	N.D.	N.D.	6.07907e-05	N.D.	0.000167127	0.000384824	0.000103303	3.82088e-06	0.000155114	2.7303e-05	6.07907e-05	N.A.	0.000275976	0.000153934	9.38451e-05	9.19047e-05	6.95989e-05	0.000242074	8.89522e-05	0.000184995	4.51154e-05	4.80948e-05	3.7792e-05	6.78889e-05	N.D.	5.83302e-05	8.51163e-05	1.34734e-05	0.000172007	7.73826e-05	4.36674e-05	5.30183e-06	6.31095e-05	6.75901e-06
Orotic acid	C00864	HMDB00210	218.104	7.71301	N.D.	N.D.	N.D.	N.D.	N.D.	N.D.	N.D.	N.D.	N.D.	N.D.	N.D.	N.D.	N.A.	N.A.	N.A.	N.A.	N.A.	N.A.	N.A.	N.A.	0.00014754	9.00667e-05	N.D.	N.D.	N.D.	N.D.	N.D.	N.D.	N.D.	N.D.	N.D.	N.D.	0.000118803	4.06396e-05	N.A.	N.A.	N.A.	N.A.	N.A.	N.A.
Pantothenic acid	C00864	HMDB00210	218.103	7.62	0.00100575	0.00117022	0.00125707	0.00102094	0.000771124	0.00156904	0.000881547	0.000975355	0.00136963	0.000980596	0.00105097	0.0016467	0.00114435	0.000127642	0.00112037	0.000408142	0.00107551	0.000258999	0.00122609	0.000365954	0.000626002	0.000666703	0.000671728	0.000791837	0.000742389	0.00123035	0.00127356	0.0017037	0.00162909	0.00194042	0.00137526	0.00182976	0.000654811	2.50753e-05	0.000921527	0.000268593	0.00153545	0.000229851	0.00171515	0.000299509
p-Coumaric acid	C00811	HMDB02035	163.04	8.80493	7.33875e-05	7.97173e-05	9.70261e-05	5.87996e-05	4.15818e-05	8.20323e-05	5.13295e-05	5.86401e-05	5.98434e-05	5.10607e-05	7.67132e-05	6.99469e-05	8.3377e-05	1.22369e-05	6.08045e-05	2.02996e-05	5.66043e-05	4.60762e-06	6.59069e-05	1.32948e-05	N.D.	N.D.	N.D.	N.D.	N.D.	N.D.	N.D.	N.D.	N.D.	N.D.	N.D.	N.D.	N.A.	N.A.	N.A.	N.A.	N.A.	N.A.	N.A.	N.A.
Pelargonic acid	C01601	HMDB00847	157.123	8.07899	0.000367327	0.00024927	0.000232925	0.000347542	0.000376612	0.000326727	0.000470251	0.000416833	0.000395865	0.000519811	0.000575349	0.000409699	0.000283174	7.33354e-05	0.000350293	2.50563e-05	0.00042765	3.83547e-05	0.000501619	8.431e-05	0.000194614	0.0002364	0.000299564	0.000200053	0.000230214	0.000363809	0.000279149	0.000268782	0.000245582	0.000225786	0.000253718	0.000237836	0.000243526	5.28369e-05	0.000264692	8.71523e-05	0.000264504	1.71878e-05	0.000239113	1.40096e-05
Phe	C00079,C02057,C02265	HMDB00159	166.087	11.5314	0.00261856	0.00274235	0.00355848	0.0035997	0.0036872	0.00642073	0.00102078	0.00101465	0.00120992	0.00156082	0.00193833	0.00462537	0.00297313	0.000510692	0.00456921	0.00160406	0.00108178	0.00011101	0.00270817	0.00167104	0.00313865	0.00390581	0.00472405	0.00558377	0.00423322	0.00689031	0.00211347	0.00179871	0.00210388	0.00210066	0.00199591	0.00300782	0.00392284	0.000792835	0.0055691	0.00132861	0.00200536	0.000179023	0.00236813	0.000556456
Phosphorylcholine	C00588	HMDB01565	184.074	21.7367	0.000673779	0.000664556	0.000622999	0.000977408	0.000930607	0.00119658	0.000466432	0.000787785	0.00199613	0.00023044	N.D.	0.000505019	0.000653778	2.70512e-05	0.00103486	0.00014199	0.00108345	0.000806573	0.000367729	0.000194157	0.000684895	0.000687455	0.000821753	0.000477696	0.000436552	0.000691501	0.000313555	0.00150502	0.000713773	0.000716576	0.000333395	0.000255551	0.000731368	7.82863e-05	0.00053525	0.000136872	0.000844115	0.00060633	0.000435174	0.00024679
Phthalic acid	C01606	HMDB02107	165.018	15.4146	5.67115e-05	4.82332e-05	5.50881e-05	5.92594e-05	4.51459e-05	6.05777e-05	N.D.	3.35254e-05	3.29547e-05	4.33618e-05	N.D.	6.39851e-05	5.33442e-05	4.50014e-06	5.49943e-05	8.55441e-06	3.32401e-05	4.03581e-07	5.36735e-05	1.45829e-05	N.D.	N.D.	N.D.	N.D.	3.47645e-05	5.68431e-05	5.78786e-05	5.14752e-05	6.0237e-05	5.6366e-05	5.79408e-05	5.03668e-05	N.A.	N.A.	4.58038e-05	1.56119e-05	5.65303e-05	4.53386e-06	5.48912e-05	3.99659e-06
p-Hydroxybenzoic acid	C00156	HMDB00500	137.023	9.40962	7.28684e-05	6.65539e-05	8.13438e-05	4.00757e-05	5.61552e-05	6.51116e-05	3.76905e-05	3.28785e-05	5.09194e-05	N.D.	N.D.	3.46615e-05	7.35887e-05	7.42121e-06	5.37808e-05	1.26857e-05	4.04961e-05	9.34197e-06	3.46615e-05	N.A.	6.55878e-05	7.8535e-05	6.98713e-05	6.73568e-05	5.83351e-05	9.97213e-05	5.18151e-05	4.62638e-05	5.25774e-05	5.02507e-05	5.30726e-05	6.12087e-05	7.13314e-05	6.59593e-06	7.51377e-05	2.17626e-05	5.02188e-05	3.44625e-06	5.4844e-05	5.68972e-06
Pimelic acid	C02656	HMDB00857	159.067	13.6966	7.03378e-05	5.13767e-05	5.6643e-05	4.68426e-05	5.88481e-05	5.55763e-05	5.47759e-05	6.35807e-05	5.89102e-05	N.D.	5.67174e-05	6.4609e-05	5.94525e-05	9.78782e-06	5.37556e-05	6.2064e-06	5.90889e-05	4.40515e-06	6.06632e-05	5.58018e-06	N.D.	N.D.	N.D.	2.97317e-05	2.47956e-05	N.D.	N.D.	5.2606e-05	N.D.	3.81004e-05	N.D.	4.48315e-05	N.A.	N.A.	2.72636e-05	3.49038e-06	5.2606e-05	N.A.	4.14659e-05	4.7596e-06
Pipecolic acid	C00408	HMDB00070,HMDB00716,HMDB05960	130.087	10.6702	0.00100479	0.000822808	0.00120112	0.00077192	0.000703025	0.00136268	0.000569892	0.000494778	0.00060211	0.00150474	0.000891806	0.00133206	0.00100957	0.000189201	0.000945874	0.000362603	0.000555593	5.50763e-05	0.00124287	0.000316053	0.000731664	0.000884327	0.00116705	0.000471318	0.000492963	0.000931463	0.000749158	0.000505391	0.000609468	0.00130317	0.00113129	0.00277135	0.000927681	0.000220909	0.000631915	0.000259642	0.000621339	0.000122316	0.00173527	0.000901378
Piperidine	C01746	No ID	86.0968	7.86712	N.D.	N.D.	N.D.	N.D.	N.D.	N.D.	N.D.	N.D.	N.D.	N.D.	N.D.	N.D.	N.A.	N.A.	N.A.	N.A.	N.A.	N.A.	N.A.	N.A.	2.25372e-05	2.02168e-05	3.80084e-05	3.11733e-05	2.4552e-05	N.D.	N.D.	N.D.	N.D.	1.46901e-05	N.D.	N.D.	2.69208e-05	9.67197e-06	2.78627e-05	4.68202e-06	N.A.	N.A.	1.46901e-05	N.A.
Pro	C00148,C00763,C16435	HMDB00162,HMDB03411	116.071	11.2317	0.0126784	0.011748	0.0167072	0.0178757	0.0185139	0.029659	0.00142975	0.00163894	0.00281644	0.0085395	0.0207628	0.0172154	0.0137112	0.00263595	0.0220162	0.00662656	0.00196171	0.000747566	0.0155059	0.00628841	0.0133946	0.0160414	0.0151557	0.0173385	0.0165258	0.0213296	0.00310626	0.00223694	0.00268093	0.00420916	0.00523816	0.00423118	0.0148639	0.00134732	0.018398	0.00257115	0.00267471	0.000434693	0.0045595	0.00058784
p-Toluic acid m-Toluic acid o-Toluic acid	C01454 C07211 C07215	No ID No ID No ID	135.045	9.10157	0.000274019	0.000170977	0.000200005	0.000385383	0.000404333	0.000141535	0.00022541	0.000268968	0.000280261	0.000356452	0.000343197	0.000326303	0.000215	5.31323e-05	0.000310417	0.000146563	0.000258213	2.89641e-05	0.000341984	1.51108e-05	0.000230413	0.000226658	0.00058259	0.000378882	0.000395082	0.000607244	0.00029711	0.000547446	0.000411683	0.000448675	0.000432504	0.000448177	0.000346554	0.000204422	0.000460403	0.000127426	0.000418746	0.000125318	0.000443119	9.19631e-06
Putrescine	C00134	HMDB01414	89.108	4.85285	0.000337179	0.000338634	0.000297911	0.000429841	0.000547013	0.000520614	0.000196558	0.000177447	0.000198474	9.58936e-05	0.000326732	0.000141018	0.000324575	2.31026e-05	0.000499156	6.14623e-05	0.000190826	1.16264e-05	0.000187881	0.000122347	0.000129268	0.000137413	0.000136471	0.000261723	0.000205428	0.000198246	3.7642e-05	4.27206e-05	3.31057e-05	8.32595e-05	4.90262e-05	7.0816e-05	0.000134384	4.45565e-06	0.000221799	3.47614e-05	3.78228e-05	4.81002e-06	6.77006e-05	1.7328e-05
Pyridoxamine	C00534	HMDB01431	169.097	6.136	0.000153753	0.00015548	0.00017849	0.000146194	0.000145146	0.00017369	N.D.	N.D.	N.D.	N.D.	N.D.	0.000232348	0.000162574	1.38101e-05	0.00015501	1.61861e-05	N.A.	N.A.	0.000232348	N.A.	0.000103676	0.000128955	0.00011479	0.00010694	9.14609e-05	0.000190146	3.86036e-05	0.000111958	8.53952e-05	7.0611e-05	4.36094e-05	6.42474e-05	0.000115807	1.267e-05	0.000129516	5.30748e-05	7.86521e-05	3.71389e-05	5.94892e-05	1.41156e-05
Pyridoxamine 5'-phosphate	C00647	HMDB01555	249.065	10.836	N.D.	4.46769e-05	3.62209e-05	4.4744e-05	4.89356e-05	4.46345e-05	4.60781e-05	N.D.	N.D.	3.53865e-05	5.60435e-05	3.62459e-05	4.04489e-05	5.97931e-06	4.61047e-05	2.45225e-06	4.60781e-05	N.A.	4.25586e-05	1.16861e-05	2.52324e-05	2.4238e-05	2.78994e-05	2.94004e-05	2.56724e-05	4.74578e-05	2.24203e-05	2.07602e-05	1.93756e-05	2.4241e-05	2.07323e-05	2.51615e-05	2.579e-05	1.89332e-06	3.41769e-05	1.16517e-05	2.0852e-05	1.52444e-06	2.33783e-05	2.33722e-06
Pyridoxine	C00314	HMDB00239	170.082	8.9523	0.000102567	0.00016045	0.00017086	0.000136705	0.000153521	0.000235017	N.D.	N.D.	N.D.	N.D.	0.000165121	0.000133581	0.000144625	3.6794e-05	0.000175081	5.25828e-05	N.A.	N.A.	0.000149351	2.23024e-05	8.97125e-05	0.000104551	8.21021e-05	0.000129298	9.83296e-05	0.000187512	2.45909e-05	5.35235e-05	3.77372e-05	3.58804e-05	2.90363e-05	3.25715e-05	9.21218e-05	1.14165e-05	0.00013838	4.52793e-05	3.86172e-05	1.44864e-05	3.24961e-05	3.42271e-06
Quinic acid	C00296	HMDB03072	191.057	8.18479	2.69282e-05	N.D.	2.80772e-05	N.D.	N.D.	N.D.	7.89007e-05	5.22291e-05	0.000101839	N.D.	N.D.	5.54584e-05	2.75027e-05	8.12418e-07	N.A.	N.A.	7.76562e-05	2.48282e-05	5.54584e-05	N.A.	4.14585e-05	5.5223e-05	7.88083e-05	3.14858e-05	3.04559e-05	5.16636e-05	0.000140287	0.000119224	0.000138725	0.00013136	0.000113543	0.000276308	5.84966e-05	1.88888e-05	3.78684e-05	1.19581e-05	0.000132745	1.17358e-05	0.000173737	8.92749e-05
Saccharopine	C00449	HMDB00279	277.141	11.1621	0.000178159	0.000185613	0.000230442	0.000456987	0.000517665	0.000537443	0.000360461	0.000475586	0.000708184	0.000634857	0.00162877	0.00292986	0.000198071	2.82805e-05	0.000504032	4.19252e-05	0.000514744	0.000177138	0.00173116	0.00115092	0.000230763	0.000225436	0.000333596	0.000656118	0.000895952	0.000811462	0.000728111	0.000546693	0.000645972	0.000764331	0.00105144	0.00216188	0.000263265	6.09669e-05	0.000787844	0.000121649	0.000640259	9.08439e-05	0.00132588	0.00073809
S-Adenosylhomocysteine	C00021	HMDB00939	385.131	9.05838	9.27402e-05	6.6963e-05	8.38867e-05	0.000260182	0.00023741	0.000303844	2.96721e-05	N.D.	2.9132e-05	0.000168378	0.00030103	0.000182772	8.11966e-05	1.30974e-05	0.000267145	3.37597e-05	2.9402e-05	3.81916e-07	0.000217393	7.27883e-05	6.55325e-05	9.40124e-05	9.01494e-05	0.00019066	0.000151233	0.000235874	3.75046e-05	5.13684e-05	4.40404e-05	7.57971e-05	5.49654e-05	5.44487e-05	8.32314e-05	1.5449e-05	0.000192589	4.23532e-05	4.43045e-05	6.93568e-06	6.17371e-05	1.21791e-05
S-Adenosylmethionine	C00019	HMDB01185	399.145	8.00762	N.D.	N.D.	N.D.	N.D.	N.D.	N.D.	N.D.	N.D.	N.D.	N.D.	N.D.	N.D.	N.A.	N.A.	N.A.	N.A.	N.A.	N.A.	N.A.	N.A.	N.D.	N.D.	N.D.	3.8979e-05	N.D.	N.D.	N.D.	N.D.	N.D.	N.D.	N.D.	N.D.	N.A.	N.A.	3.8979e-05	N.A.	N.A.	N.A.	N.A.	N.A.
Sarcosine	C00213	HMDB00271	90.0553	10.8108	N.D.	N.D.	N.D.	N.D.	N.D.	N.D.	N.D.	N.D.	N.D.	N.D.	N.D.	N.D.	N.A.	N.A.	N.A.	N.A.	N.A.	N.A.	N.A.	N.A.	6.86127e-05	N.D.	N.D.	0.000217056	N.D.	N.D.	N.D.	N.D.	N.D.	9.48755e-05	N.D.	N.D.	6.86127e-05	N.A.	0.000217056	N.A.	N.A.	N.A.	9.48755e-05	N.A.
S-Carboxymethylcysteine	C03727	No ID	180.032	15.305	N.D.	N.D.	N.D.	N.D.	N.D.	N.D.	N.D.	N.D.	N.D.	N.D.	N.D.	N.D.	N.A.	N.A.	N.A.	N.A.	N.A.	N.A.	N.A.	N.A.	2.42827e-05	3.48317e-05	3.36522e-05	3.42267e-05	2.96182e-05	4.8834e-05	2.06619e-05	N.D.	1.84438e-05	1.67786e-05	2.26021e-05	N.D.	3.09222e-05	5.78017e-06	3.75596e-05	1.00321e-05	1.95529e-05	1.56839e-06	1.96904e-05	4.11781e-06
SDMA	No ID	HMDB03334	203.151	8.06045	0.000162938	0.000219879	0.000233528	0.000202786	0.000160442	0.000317106	N.D.	6.52725e-05	7.88743e-05	N.D.	N.D.	0.000112979	0.000205448	3.74427e-05	0.000226778	8.10408e-05	7.20734e-05	9.61792e-06	0.000112979	N.A.	0.000218775	0.000180787	0.000225789	0.000210235	0.000220651	0.00021185	4.1571e-05	3.48367e-05	3.68054e-05	7.61961e-05	6.86037e-05	5.61588e-05	0.00020845	2.42128e-05	0.000214245	5.60583e-06	3.77377e-05	3.46262e-06	6.69862e-05	1.01161e-05
Ser	C00065,C00716,C00740	HMDB00187,HMDB03406	106.051	10.3761	0.0195894	0.0182936	0.0246676	0.0201919	0.0211963	0.0320973	0.00560111	0.00406624	0.00720258	0.00562156	0.0135188	0.0324267	0.0208502	0.00336883	0.0244952	0.00660276	0.00562331	0.00156829	0.017189	0.0137743	0.0185106	0.0213393	0.022229	0.0205219	0.0202467	0.0308848	0.00466821	0.00535328	0.00530678	0.0057782	0.00594185	0.00660222	0.020693	0.00194165	0.0238844	0.00606402	0.00510942	0.000382809	0.00610743	0.00043625
Ser-Glu	No ID	No ID	235.093	11.9391	5.58753e-05	N.D.	N.D.	N.D.	5.77952e-05	5.38724e-05	5.32213e-05	N.D.	N.D.	N.D.	N.D.	3.78434e-05	5.58753e-05	N.A.	5.58338e-05	2.77386e-06	5.32213e-05	N.A.	3.78434e-05	N.A.	5.88842e-05	5.01122e-05	8.97836e-05	6.40703e-05	6.92472e-05	0.000102622	N.D.	N.D.	N.D.	2.53674e-05	2.44718e-05	3.39287e-05	6.626e-05	2.08388e-05	7.86466e-05	2.09242e-05	N.A.	N.A.	2.79226e-05	5.22062e-06
Serotonin	C00780	HMDB00259	177.102	9.09879	5.08016e-05	8.66334e-05	0.000228899	0.000307802	8.38896e-05	0.000248554	0.000735444	0.000293777	0.000951	0.000156478	0.000174901	0.000127797	0.000122111	9.42002e-05	0.000213415	0.000116018	0.000660074	0.000335031	0.000153059	2.37373e-05	0.000165435	5.66293e-05	0.000387699	0.000243182	0.000403938	0.000151731	0.000223956	0.000382385	0.000137986	5.96052e-05	0.000382723	0.000160795	0.000203255	0.000168744	0.000266284	0.000127681	0.000248109	0.000123977	0.000201041	0.000165276
Shikimic acid	C00493	HMDB03070	173.047	8.13789	5.04823e-05	5.42746e-05	4.9446e-05	5.22298e-05	6.37587e-05	5.40805e-05	5.63891e-05	6.99917e-05	9.50145e-05	3.32735e-05	N.D.	7.38983e-05	5.1401e-05	2.54199e-06	5.66897e-05	6.19152e-06	7.37984e-05	1.95921e-05	5.35859e-05	2.8726e-05	N.D.	N.D.	N.D.	N.D.	N.D.	N.D.	N.D.	N.D.	N.D.	N.D.	N.D.	N.D.	N.A.	N.A.	N.A.	N.A.	N.A.	N.A.	N.A.	N.A.
S-Methylglutathione	C11347	No ID	322.108	15.6184	N.D.	N.D.	N.D.	N.D.	N.D.	N.D.	N.D.	N.D.	N.D.	N.D.	N.D.	N.D.	N.A.	N.A.	N.A.	N.A.	N.A.	N.A.	N.A.	N.A.	4.31493e-05	4.6091e-05	4.09347e-05	4.19338e-05	3.15668e-05	3.88077e-05	4.36043e-05	3.10175e-05	3.8669e-05	3.74996e-05	4.95761e-05	5.93345e-05	4.33917e-05	2.58671e-06	3.74361e-05	5.31786e-06	3.77636e-05	6.34206e-06	4.88034e-05	1.09379e-05
S-Methylmethionine	C03172	No ID	164.075	7.55443	0.000166919	0.000127648	0.000213682	0.000150853	0.000246962	0.00045101	N.D.	N.D.	N.D.	N.D.	N.D.	6.50002e-05	0.000169417	4.30711e-05	0.000282941	0.000153279	N.A.	N.A.	6.50002e-05	N.A.	6.50191e-05	7.33796e-05	4.38277e-05	2.45496e-05	N.D.	5.65012e-05	N.D.	N.D.	N.D.	N.D.	N.D.	N.D.	6.07421e-05	1.52331e-05	4.05254e-05	2.25932e-05	N.A.	N.A.	N.A.	N.A.
Spermidine	C00315	HMDB01257	146.166	4.66131	3.67364e-05	3.73005e-05	2.94911e-05	N.D.	2.45716e-05	4.17991e-05	N.D.	2.3143e-05	2.64566e-05	N.D.	N.D.	N.D.	3.45093e-05	4.35508e-06	3.31854e-05	1.21817e-05	2.47998e-05	2.34305e-06	N.A.	N.A.	4.0608e-05	N.D.	N.D.	0.000191719	N.D.	2.32374e-05	N.D.	N.D.	N.D.	3.29706e-05	N.D.	N.D.	4.0608e-05	N.A.	0.000107478	0.000119134	N.A.	N.A.	3.29706e-05	N.A.
Spermine	C00750	HMDB01256	203.223	4.97081	N.D.	N.D.	N.D.	N.D.	N.D.	N.D.	N.D.	N.D.	N.D.	N.D.	N.D.	N.D.	N.A.	N.A.	N.A.	N.A.	N.A.	N.A.	N.A.	N.A.	N.D.	N.D.	N.D.	6.5597e-05	N.D.	N.D.	N.D.	N.D.	N.D.	N.D.	N.D.	N.D.	N.A.	N.A.	6.5597e-05	N.A.	N.A.	N.A.	N.A.	N.A.
Stachydrine	C10172	HMDB04827	144.103	11.9715	0.000276101	0.0002147	0.000669679	0.000306651	0.000255822	0.000297716	0.0015935	0.00208631	0.000762435	N.D.	0.000217027	0.000249645	0.000386827	0.000246874	0.00028673	2.71374e-05	0.00148075	0.0006691	0.000233336	2.30641e-05	0.000254327	0.000117224	0.000170589	0.000886224	0.000130798	0.000292178	0.000122323	0.00014794	0.000102578	0.000127353	0.000114413	0.000130015	0.000180713	6.91095e-05	0.0004364	0.000397828	0.00012428	2.27441e-05	0.000123927	8.34626e-06
Suberic acid	C08278	HMDB00893	173.082	12.7894	2.83557e-05	3.0993e-05	4.57587e-05	4.17181e-05	N.D.	3.70664e-05	N.D.	N.D.	3.3538e-05	4.61936e-05	N.D.	4.32575e-05	3.50358e-05	9.37942e-06	3.93923e-05	3.28924e-06	3.3538e-05	N.A.	4.47256e-05	2.0761e-06	N.D.	N.D.	N.D.	N.D.	N.D.	N.D.	N.D.	N.D.	N.D.	N.D.	N.D.	N.D.	N.A.	N.A.	N.A.	N.A.	N.A.	N.A.	N.A.	N.A.
Succinic acid	C00042	HMDB00254	117.019	21.3152	0.00115551	0.00124964	0.0016374	0.00284491	0.00259201	0.00249486	0.000467611	0.000517703	0.000541157	0.000539899	0.000766629	0.000503978	0.00134752	0.000255421	0.00264393	0.000180711	0.000508824	3.75683e-05	0.000603502	0.000142409	0.00135664	0.00177037	0.00106136	0.00074531	0.000837685	0.00124235	0.000499593	0.000525224	0.000593528	0.000476436	0.000402388	0.000435643	0.00139612	0.00035615	0.000941783	0.000264367	0.000539449	4.85562e-05	0.000438156	3.70879e-05
Sucrose 6'-phosphate	C02591	No ID	421.076	8.57409	0.000430332	0.000308604	0.00035243	0.000341169	0.000319031	0.000476956	0.000140789	9.56357e-05	0.000129836	0.000110528	0.000200083	0.000154036	0.000363789	6.16541e-05	0.000379052	8.55066e-05	0.000122087	2.3553e-05	0.000154882	4.47833e-05	0.000326711	0.00033099	0.000395376	0.000374234	0.00034228	0.0004792	0.000166424	0.000180335	0.000174517	0.000236126	0.000264599	0.000231431	0.000351026	3.84682e-05	0.000398571	7.16308e-05	0.000173759	6.98661e-06	0.000244052	1.79487e-05
Sulfotyrosine	No ID	No ID	260.024	8.34789	0.000108686	0.000106535	0.000113864	0.000123118	0.000118726	0.000183696	5.17694e-05	4.75826e-05	6.32264e-05	5.61049e-05	9.34391e-05	0.000115492	0.000109695	3.76681e-06	0.000141847	3.63093e-05	5.41928e-05	8.09854e-06	8.83454e-05	3.00195e-05	0.000123718	0.000115516	0.000144849	0.00013296	0.000129934	0.000161023	5.88892e-05	6.0374e-05	4.33574e-05	5.32279e-05	5.71772e-05	5.7732e-05	0.000128028	1.51342e-05	0.000141305	1.71426e-05	5.42068e-05	9.42518e-06	5.60457e-05	2.45599e-06
Taurine	C00245	HMDB00251	126.022	23.4621	N.D.	9.9346e-05	9.1731e-05	N.D.	0.000179823	0.00016244	8.51698e-05	7.51762e-05	N.D.	0.000186576	N.D.	0.000227501	9.55385e-05	5.38458e-06	0.000171131	1.22912e-05	8.0173e-05	7.06653e-06	0.000207039	2.8938e-05	6.74576e-05	7.40452e-05	0.000105213	0.000115681	8.95367e-05	0.000175048	0.000112321	9.75264e-05	N.D.	7.67358e-05	9.01609e-05	0.000114543	8.22386e-05	2.01673e-05	0.000126755	4.38178e-05	0.000104924	1.04617e-05	9.38133e-05	1.91665e-05
Terephthalic acid	C06337	HMDB02428	165.019	16.7804	8.02656e-05	6.6161e-05	6.03303e-05	6.69461e-05	9.50441e-05	5.66981e-05	9.64994e-05	6.58157e-05	7.62333e-05	0.000114688	0.000148019	0.00012291	6.8919e-05	1.02498e-05	7.28961e-05	1.98533e-05	7.95161e-05	1.5603e-05	0.000128539	1.73639e-05	4.63283e-05	5.75095e-05	6.55769e-05	4.45099e-05	5.23368e-05	7.48074e-05	5.78786e-05	6.05215e-05	5.81566e-05	4.17616e-05	5.77499e-05	4.96348e-05	5.64716e-05	9.66618e-06	5.7218e-05	1.57275e-05	5.88522e-05	1.45227e-06	4.97154e-05	7.99447e-06
Tetrahydrouridine	No ID	No ID	249.108	27.2919	N.D.	N.D.	N.D.	N.D.	N.D.	N.D.	N.D.	N.D.	N.D.	N.D.	N.D.	N.D.	N.A.	N.A.	N.A.	N.A.	N.A.	N.A.	N.A.	N.A.	N.D.	9.85328e-05	N.D.	9.12547e-05	N.D.	N.D.	N.D.	8.31497e-05	N.D.	N.D.	N.D.	9.23403e-05	9.85328e-05	N.A.	9.12547e-05	N.A.	8.31497e-05	N.A.	9.23403e-05	N.A.
Theobromine	C07480	HMDB02825	181.072	23.3636	N.D.	N.D.	N.D.	N.D.	N.D.	0.00052569	N.D.	N.D.	N.D.	N.D.	N.D.	N.D.	N.A.	N.A.	0.00052569	N.A.	N.A.	N.A.	N.A.	N.A.	0.000393349	0.000418535	0.000477117	0.000362926	0.000431657	0.000642313	0.00034724	0.000318468	0.000347144	0.000369341	0.000359186	0.000383177	0.000429667	4.29791e-05	0.000478965	0.000145578	0.000337617	1.65841e-05	0.000370568	1.20424e-05
Thiamine	C00378	HMDB00235	265.113	6.80132	0.00336511	0.00339058	0.00309768	0.00245304	0.00255593	0.00345721	0.00235124	0.00189844	0.00240398	0.00265741	0.00341401	0.00288072	0.00328446	0.000162253	0.00282206	0.000552454	0.00221789	0.0002779	0.00298405	0.000388741	0.00218999	0.00193291	0.00234578	0.00214434	0.00189778	0.00301477	0.00197395	0.00180264	0.00207894	0.00199858	0.00186951	0.00212114	0.00215623	0.000208494	0.0023523	0.000586815	0.00195185	0.000139472	0.00199641	0.000125828
Thiamine diphosphate	C00068	HMDB01372	423.032	7.90602	N.D.	1.61105e-05	1.54158e-05	N.D.	N.D.	1.39759e-05	N.D.	N.D.	N.D.	N.D.	N.D.	1.01212e-05	1.57631e-05	4.91214e-07	1.39759e-05	N.A.	N.A.	N.A.	1.01212e-05	N.A.	N.D.	N.D.	N.D.	N.D.	N.D.	N.D.	N.D.	N.D.	N.D.	N.D.	N.D.	N.D.	N.A.	N.A.	N.A.	N.A.	N.A.	N.A.	N.A.	N.A.
Thiamine phosphate	C01081	HMDB02666	345.077	12.3924	N.D.	N.D.	N.D.	N.D.	N.D.	N.D.	N.D.	N.D.	N.D.	N.D.	N.D.	N.D.	N.A.	N.A.	N.A.	N.A.	N.A.	N.A.	N.A.	N.A.	7.72631e-06	8.73566e-06	1.32015e-05	1.177e-05	N.D.	1.8991e-05	N.D.	N.D.	N.D.	8.26024e-06	N.D.	N.D.	9.88783e-06	2.91378e-06	1.53805e-05	5.10599e-06	N.A.	N.A.	8.26024e-06	N.A.
Thiaproline	No ID	No ID	134.028	16.3937	N.D.	N.D.	N.D.	N.D.	N.D.	N.D.	N.D.	N.D.	N.D.	N.D.	N.D.	N.D.	N.A.	N.A.	N.A.	N.A.	N.A.	N.A.	N.A.	N.A.	0.000176524	0.000166116	0.000181529	0.000132204	0.000111531	0.000179176	0.000107486	0.000101155	0.000111156	9.98738e-05	0.000135668	0.00011647	0.000174723	7.86271e-06	0.00014097	3.4664e-05	0.000106599	5.05945e-06	0.000117337	1.79126e-05
Thr	C00188,C00820	HMDB00167	120.066	10.9283	0.00538452	0.00483578	0.00629193	0.0051991	0.00538492	0.00962568	0.00230814	0.00240862	0.00325223	0.0030378	0.00400078	0.0066509	0.00550408	0.000735403	0.00673657	0.00250377	0.00265633	0.000518502	0.00456316	0.00187105	0.00443665	0.00523585	0.00570389	0.00501881	0.0049157	0.00696404	0.00226624	0.00209083	0.00238805	0.00484475	0.00357253	0.00307939	0.00512546	0.000640791	0.00563285	0.00115399	0.00224837	0.000149414	0.00383223	0.000910879
Thr-Asp	No ID	No ID	235.094	11.2759	5.58753e-05	N.D.	N.D.	N.D.	5.77952e-05	5.38724e-05	5.32213e-05	N.D.	N.D.	N.D.	N.D.	3.78434e-05	5.58753e-05	N.A.	5.58338e-05	2.77386e-06	5.32213e-05	N.A.	3.78434e-05	N.A.	2.57458e-05	2.30732e-05	3.53481e-05	3.28231e-05	2.45763e-05	4.14814e-05	N.D.	N.D.	N.D.	N.D.	N.D.	N.D.	2.80557e-05	6.45524e-06	3.29603e-05	8.45337e-06	N.A.	N.A.	N.A.	N.A.
Threonic acid	C01620	HMDB00943	135.03	9.18312	0.000867413	0.00068715	0.000792113	0.000380916	0.000492487	0.000713096	0.000441507	0.000530114	0.000698465	0.000396274	0.000731668	0.000506474	0.000782226	9.05372e-05	0.000528833	0.000169047	0.000556695	0.000130525	0.000544805	0.000170951	0.000235151	0.00033447	0.000437276	0.000287538	0.000524171	0.000659629	0.000465509	0.00059017	0.000466482	0.000569212	0.000586185	0.000402202	0.000335632	0.000101067	0.000490446	0.000188324	0.000507387	7.16939e-05	0.0005192	0.000101678
Triethanolamine	C06771	No ID	150.112	8.54455	7.72621e-05	6.42427e-05	6.38259e-05	5.7454e-05	7.64835e-05	5.20888e-05	N.D.	6.64527e-05	N.D.	0.000108493	N.D.	6.9352e-05	6.84436e-05	7.6399e-06	6.20088e-05	1.28193e-05	6.64527e-05	N.A.	8.89223e-05	2.76767e-05	3.49609e-05	5.05282e-05	8.78549e-05	4.67108e-05	5.29767e-05	5.93715e-05	5.47869e-05	5.89523e-05	5.60988e-05	3.47306e-05	4.14372e-05	0.000233375	5.77813e-05	2.71827e-05	5.30196e-05	6.33046e-06	5.66127e-05	2.12969e-06	0.000103181	0.000112801
Trigonelline	C01004	HMDB00875	138.056	10.8503	0.0261042	0.0303244	0.0260351	0.0248765	0.0242482	0.0306447	0.00530557	0.00539863	0.00641294	0.00625346	0.00592669	0.00550558	0.0274879	0.0024567	0.0265898	0.00352567	0.00570571	0.000614244	0.00589524	0.000374931	0.0160516	0.0119562	0.0160243	0.0163111	0.0133316	0.0218334	0.0042517	0.00403754	0.00399472	0.00302163	0.00343076	0.00387058	0.0146774	0.00235664	0.0171587	0.00431378	0.00409465	0.000137685	0.00344099	0.00042457
Trimethylamine N-oxide	C01104	HMDB00925	76.0763	6.81885	7.47573e-05	8.90399e-05	8.99307e-05	N.D.	N.D.	0.000110489	N.D.	N.D.	8.0212e-05	0.000100404	0.000135658	0.000116009	8.4576e-05	8.51487e-06	0.000110489	N.A.	8.0212e-05	N.A.	0.000117357	1.76654e-05	8.50407e-05	4.52313e-05	6.92664e-05	5.48858e-05	5.19537e-05	7.85197e-05	6.88271e-05	9.36526e-05	8.50115e-05	0.000115456	8.29293e-05	8.71289e-05	6.65128e-05	2.0047e-05	6.17864e-05	1.45655e-05	8.24971e-05	1.26023e-05	9.51713e-05	1.76918e-05
Trp	C00078,C00525,C00806	HMDB00929	205.098	11.4572	0.00345521	0.00357954	0.00414616	0.00535369	0.00464314	0.00753586	0.00787111	0.00413541	0.0044828	0.00357637	0.0019555	0.00654641	0.00372697	0.000368309	0.00584423	0.00150746	0.00549644	0.00206384	0.00402609	0.00232826	0.0156764	0.00766329	0.010132	0.00846839	0.00911411	0.00849897	0.00288714	0.00276331	0.0022542	0.00246622	0.00580761	0.0029861	0.0111572	0.00410375	0.00869382	0.000364303	0.00263488	0.000335444	0.00375331	0.00179796
Tyr	C00082,C01536,C06420	HMDB00158	182.082	11.8144	0.00457754	0.00435249	0.00614058	0.00497526	0.00515512	0.00869444	0.00146681	0.00138381	0.00193163	0.0019454	0.00241965	0.00642599	0.00502354	0.000973908	0.00627494	0.00209728	0.00159408	0.000295255	0.00359701	0.00246141	0.00555388	0.00601455	0.00617924	0.00641356	0.00569871	0.00822696	0.00231155	0.00220838	0.00257263	0.00219366	0.00251461	0.00295975	0.00591589	0.000324143	0.00677974	0.00130329	0.00236418	0.000187742	0.002556	0.000384719
Tyramine	C00483	HMDB00306	138.092	9.42165	N.D.	N.D.	N.D.	N.D.	N.D.	N.D.	N.D.	N.D.	N.D.	N.D.	N.D.	N.D.	N.A.	N.A.	N.A.	N.A.	N.A.	N.A.	N.A.	N.A.	7.97786e-05	N.D.	N.D.	0.000243132	N.D.	N.D.	N.D.	N.D.	N.D.	8.13822e-05	N.D.	N.D.	7.97786e-05	N.A.	0.000243132	N.A.	N.A.	N.A.	8.13822e-05	N.A.
Tyr-Glu	No ID	No ID	311.122	12.8972	N.D.	N.D.	N.D.	N.D.	N.D.	N.D.	N.D.	N.D.	N.D.	N.D.	N.D.	N.D.	N.A.	N.A.	N.A.	N.A.	N.A.	N.A.	N.A.	N.A.	2.61052e-05	N.D.	2.86642e-05	N.D.	N.D.	3.07867e-05	N.D.	1.58225e-05	N.D.	1.81866e-05	N.D.	N.D.	2.73847e-05	1.80953e-06	3.07867e-05	N.A.	1.58225e-05	N.A.	1.81866e-05	N.A.
Tyrosine methyl ester	C03404	No ID	196.098	9.66748	0.00113138	0.00173304	0.00136851	0.000665581	0.000500015	0.00113946	N.D.	N.D.	N.D.	0.00108998	0.00094133	0.00168692	0.00141097	0.000303068	0.000768352	0.000331879	N.A.	N.A.	0.00123941	0.000394618	0.00117484	0.000963974	0.00115758	0.000503501	0.00049384	0.000710256	N.D.	1.92597e-05	N.D.	6.83113e-05	7.50103e-05	8.76717e-05	0.0010988	0.000117077	0.000569199	0.000122254	1.92597e-05	N.A.	7.69978e-05	9.83205e-06
UDP	C00015	HMDB00295	402.993	11.5812	N.D.	N.D.	N.D.	N.D.	N.D.	N.D.	N.D.	N.D.	N.D.	N.D.	N.D.	N.D.	N.A.	N.A.	N.A.	N.A.	N.A.	N.A.	N.A.	N.A.	N.D.	N.D.	N.D.	N.D.	1.73611e-05	N.D.	N.D.	N.D.	N.D.	N.D.	N.D.	N.D.	N.A.	N.A.	1.73611e-05	N.A.	N.A.	N.A.	N.A.	N.A.
UDP-N-acetylgalactosamine UDP-N-acetylglucosamine	C00203 C00043	HMDB00304 HMDB00290	606.077	8.40348	N.D.	N.D.	N.D.	N.D.	N.D.	N.D.	0.000101706	6.49923e-05	7.11005e-05	0.000105219	0.000281198	0.000114106	N.A.	N.A.	N.A.	N.A.	7.92661e-05	1.96717e-05	0.000166841	9.91358e-05	2.40416e-05	2.3809e-05	3.36009e-05	4.33697e-05	4.86196e-05	6.85789e-05	2.14518e-05	2.78763e-05	2.00475e-05	2.71973e-05	3.7609e-05	1.49591e-05	2.71505e-05	5.58741e-06	5.35227e-05	1.33006e-05	2.31252e-05	4.17403e-06	2.65885e-05	1.13372e-05
UMP	C00105	HMDB00288	323.029	9.75043	5.59977e-05	4.28794e-05	3.67402e-05	2.54251e-05	3.6988e-05	3.51033e-05	0.000120771	0.000123574	0.000130186	0.000153802	0.000235421	0.000153065	4.52058e-05	9.83728e-06	3.25054e-05	6.20377e-06	0.000124843	4.83411e-06	0.000180763	4.73372e-05	0.000113539	0.000100306	0.000119373	0.000116164	0.000115572	0.000195443	0.000111853	0.000115635	0.000112956	0.00012786	0.000135879	9.99101e-05	0.000111073	9.76987e-06	0.000142393	4.59437e-05	0.000113481	1.94497e-06	0.000121216	1.88824e-05
Undecanoic acid	No ID	HMDB00947	185.154	7.73202	2.16075e-05	2.23975e-05	1.83923e-05	1.99064e-05	N.D.	1.86968e-05	2.60314e-05	2.97612e-05	3.11466e-05	3.53974e-05	N.D.	2.49563e-05	2.07991e-05	2.12142e-06	1.93016e-05	8.55339e-07	2.89797e-05	2.64563e-06	3.01768e-05	7.38298e-06	1.46531e-05	N.D.	2.10078e-05	1.64884e-05	1.87128e-05	N.D.	1.63071e-05	N.D.	N.D.	1.18686e-05	N.D.	1.85273e-05	1.78304e-05	4.49348e-06	1.76006e-05	1.57293e-06	1.63071e-05	N.A.	1.5198e-05	4.70838e-06
Uracil	C00106	HMDB00300	113.036	23.4896	N.D.	N.D.	0.000188649	0.00018582	N.D.	0.00027988	N.D.	N.D.	N.D.	N.D.	N.D.	N.D.	0.000188649	N.A.	0.00023285	6.65108e-05	N.A.	N.A.	N.A.	N.A.	N.D.	0.000133226	0.000151502	0.000133779	0.00011784	0.000196791	N.D.	N.D.	N.D.	N.D.	N.D.	N.D.	0.000142364	1.29229e-05	0.00014947	4.17488e-05	N.A.	N.A.	N.A.	N.A.
Uridine	C00299	HMDB00296	245.079	23.5146	0.00124339	0.00114083	0.00119769	0.00110491	0.00117681	0.00167233	0.000537944	0.000446747	0.0004836	0.000591538	0.00104038	0.000753617	0.00119397	5.1379e-05	0.00131802	0.000308943	0.00048943	4.5877e-05	0.000795178	0.000227288	0.000926644	0.000802128	0.000941165	0.000861404	0.00078028	0.00124971	0.00049256	0.000427015	0.000487898	0.000629914	0.000550534	0.000641116	0.000889979	7.64268e-05	0.000963798	0.000250908	0.000469158	3.65709e-05	0.000607188	4.93825e-05
Urocanic acid	C00785	HMDB00301	139.05	9.43491	N.D.	N.D.	N.D.	N.D.	N.D.	N.D.	N.D.	N.D.	N.D.	N.D.	N.D.	N.D.	N.A.	N.A.	N.A.	N.A.	N.A.	N.A.	N.A.	N.A.	N.D.	2.22135e-05	N.D.	N.D.	2.77428e-05	N.D.	2.86848e-05	N.D.	N.D.	N.D.	N.D.	N.D.	2.22135e-05	N.A.	2.77428e-05	N.A.	2.86848e-05	N.A.	N.A.	N.A.
Val	C00183,C06417,C16436	HMDB00883	118.087	10.4039	0.0122944	0.0120508	0.016084	0.017737	0.0173094	0.031393	0.00593763	0.00622054	0.0105332	0.00901757	0.0132131	0.0361162	0.0134764	0.00226153	0.0221465	0.00801055	0.00756379	0.00257546	0.019449	0.0145859	0.0120366	0.0142746	0.0160425	0.0167148	0.0151196	0.0234715	0.00809083	0.00705911	0.00823151	0.00918405	0.00850034	0.010648	0.0141179	0.00200755	0.0184353	0.00443381	0.00779381	0.000640151	0.00944412	0.00109718
Vanillic acid	C06672	HMDB00484	167.034	8.88778	3.91919e-05	4.15041e-05	3.50964e-05	2.35855e-05	N.D.	3.3514e-05	N.D.	1.13516e-05	1.75564e-05	1.91146e-05	N.D.	2.83531e-05	3.85975e-05	3.24492e-06	2.85498e-05	7.02052e-06	1.4454e-05	4.38745e-06	2.37338e-05	6.53261e-06	3.46146e-05	3.91681e-05	3.29045e-05	3.69235e-05	2.8893e-05	4.12391e-05	3.16036e-05	3.69225e-05	4.24118e-05	3.2669e-05	2.58681e-05	3.40811e-05	3.55624e-05	3.23758e-06	3.56852e-05	6.26553e-06	3.69793e-05	5.40433e-06	3.08727e-05	4.39123e-06
XA0003	No ID	No ID	124.992	12.5549	0.000182398	0.000116064	0.000102091	0.00016385	0.000181851	0.000110825	0.000158828	0.000146806	0.000122545	0.000222561	0.000256172	0.00014641	0.000133518	4.29045e-05	0.000152176	3.69241e-05	0.000142726	1.84825e-05	0.000208381	5.62379e-05	N.D.	N.D.	N.D.	N.D.	N.D.	N.D.	N.D.	N.D.	N.D.	N.D.	N.D.	N.D.	N.A.	N.A.	N.A.	N.A.	N.A.	N.A.	N.A.	N.A.
XA0004	No ID	No ID	144.029	9.29641	2.01799e-05	2.56392e-05	2.25683e-05	1.94466e-05	N.D.	3.3701e-05	3.05044e-05	2.80555e-05	5.57605e-05	N.D.	N.D.	9.81613e-05	2.27958e-05	2.73673e-06	2.65738e-05	1.00794e-05	3.81068e-05	1.53375e-05	9.81613e-05	N.A.	4.7776e-05	5.96469e-05	6.16887e-05	3.36784e-05	3.15119e-05	6.28749e-05	3.98719e-05	5.31468e-05	5.61235e-05	4.18018e-05	4.10454e-05	4.46485e-05	5.63705e-05	7.51274e-06	4.26884e-05	1.75155e-05	4.97141e-05	8.65252e-06	4.24986e-05	1.89992e-06
XA0012	No ID	No ID	166.017	9.36853	0.000125881	0.000110907	0.000125059	0.00010965	0.000126488	0.000158362	7.1128e-05	8.09904e-05	0.000111813	8.57502e-05	0.000129155	0.000126445	0.000120616	8.41818e-06	0.0001315	2.47399e-05	8.7977e-05	2.12231e-05	0.000113783	2.43152e-05	9.07262e-05	9.98588e-05	0.000202824	0.000125592	0.000102181	0.000147779	7.58853e-05	7.42383e-05	6.76603e-05	7.12521e-05	6.19022e-05	0.0014427	0.000131136	6.22511e-05	0.000125184	2.28015e-05	7.25946e-05	4.35191e-06	0.000525286	0.000794521
XA0017	No ID	No ID	186.114	7.80174	0.000141649	9.18002e-05	5.60655e-05	9.39479e-05	0.000129656	4.52463e-05	0.000142036	0.000107634	0.00010703	9.36261e-05	0.00020285	0.000118126	9.65049e-05	4.29853e-05	8.96167e-05	4.23712e-05	0.0001189	2.00385e-05	0.000138201	5.73122e-05	5.53658e-05	4.64251e-05	0.000113048	6.284e-05	8.65522e-05	0.000123848	7.71715e-05	7.79257e-05	6.60527e-05	7.43501e-05	8.3093e-05	7.13186e-05	7.16128e-05	3.61609e-05	9.10802e-05	3.07552e-05	7.37166e-05	6.64786e-06	7.62539e-05	6.11371e-06
XA0027	No ID	No ID	227.202	7.41227	0.000300428	0.000368625	0.000414849	0.000304575	0.000268658	0.000359493	0.000274686	0.000379485	0.000323948	0.000420255	0.00025177	0.000303149	0.000361301	5.75609e-05	0.000310909	4.57475e-05	0.000326039	5.24306e-05	0.000325058	8.6353e-05	0.000498555	0.000494274	0.000637024	0.000562403	0.000639869	0.000888641	0.000326555	0.000559098	0.00043069	0.000525479	0.000404822	0.000660624	0.000543284	8.12092e-05	0.000696971	0.00017045	0.000438781	0.000116483	0.000530308	0.000127969
XA0033	No ID	No ID	242.078	7.47454	N.D.	3.90973e-05	N.D.	N.D.	N.D.	3.2065e-05	N.D.	2.60557e-05	3.05633e-05	N.D.	N.D.	N.D.	3.90973e-05	N.A.	3.2065e-05	N.A.	2.83095e-05	3.18732e-06	N.A.	N.A.	9.48501e-05	0.000125557	0.00014659	8.0951e-05	6.66143e-05	9.56564e-05	4.54301e-05	0.000249411	0.000116455	0.000110399	4.97317e-05	4.68443e-05	0.000122332	2.60204e-05	8.10739e-05	1.45214e-05	0.000137099	0.000103546	6.89915e-05	3.58886e-05
Xanthine	C00385	HMDB00292	153.042	23.6401	N.D.	N.D.	N.D.	N.D.	N.D.	N.D.	N.D.	N.D.	N.D.	N.D.	N.D.	N.D.	N.A.	N.A.	N.A.	N.A.	N.A.	N.A.	N.A.	N.A.	0.000105755	0.000143376	N.D.	N.D.	N.D.	N.D.	N.D.	N.D.	N.D.	N.D.	N.D.	N.D.	0.000124566	2.66016e-05	N.A.	N.A.	N.A.	N.A.	N.A.	N.A.
Xanthosine	C01762	HMDB00299	283.069	7.57537	2.18021e-05	1.95978e-05	1.85256e-05	1.8921e-05	N.D.	2.45396e-05	N.D.	N.D.	N.D.	N.D.	4.06202e-05	2.59961e-05	1.99752e-05	1.67055e-06	2.17303e-05	3.97294e-06	N.A.	N.A.	3.33082e-05	1.03408e-05	2.4568e-05	2.70399e-05	3.33688e-05	3.09596e-05	2.71611e-05	4.55663e-05	N.D.	N.D.	N.D.	1.4001e-05	N.D.	N.D.	2.83256e-05	4.53905e-06	3.45623e-05	9.71713e-06	N.A.	N.A.	1.4001e-05	N.A.
XC0001	No ID	No ID	72.0811	6.58996	N.D.	3.28014e-05	3.25774e-05	5.65338e-05	N.D.	4.01985e-05	N.D.	N.D.	2.72493e-05	N.D.	N.D.	N.D.	3.26894e-05	1.58426e-07	4.83661e-05	1.15508e-05	2.72493e-05	N.A.	N.A.	N.A.	N.D.	N.D.	N.D.	N.D.	N.D.	N.D.	N.D.	N.D.	N.D.	N.D.	N.D.	N.D.	N.A.	N.A.	N.A.	N.A.	N.A.	N.A.	N.A.	N.A.
XC0016	No ID	No ID	129.066	9.09693	0.00146348	0.00174193	0.00131797	0.00142013	0.00128381	0.00190698	0.000788508	0.000686541	0.00103691	0.000626769	0.000916505	0.000871389	0.00150779	0.000215425	0.00153698	0.000327602	0.000837319	0.000180212	0.000804888	0.000155896	0.00102352	0.000770375	0.000976513	0.00122408	0.00111665	0.00161785	0.000758115	0.000831879	0.00076968	0.000962623	0.00087381	0.000902476	0.000923469	0.00013465	0.00131953	0.000263881	0.000786558	3.96729e-05	0.00091297	4.53271e-05
XC0017	No ID	No ID	130.098	8.09969	N.D.	9.537e-05	0.000117107	N.D.	N.D.	0.000173187	N.D.	N.D.	N.D.	N.D.	N.D.	8.18563e-05	0.000106239	1.53704e-05	0.000173187	N.A.	N.A.	N.A.	8.18563e-05	N.A.	6.16051e-05	5.84319e-05	6.30813e-05	7.09403e-05	5.5315e-05	8.33166e-05	5.17646e-05	N.D.	4.77676e-05	5.49588e-05	5.77701e-05	4.3483e-05	6.10394e-05	2.37577e-06	6.98573e-05	1.40322e-05	4.97661e-05	2.82632e-06	5.20706e-05	7.56876e-06
XC0029	No ID	No ID	144.103	12.7322	0.000288368	0.000346168	0.000305456	0.000237235	0.000207094	0.000320902	N.D.	N.D.	N.D.	N.D.	N.D.	N.D.	0.00031333	2.96935e-05	0.000255077	5.89646e-05	N.A.	N.A.	N.A.	N.A.	0.000218365	0.000203083	0.000212588	0.000164436	0.000200556	0.000267919	7.78942e-05	6.66453e-05	7.16651e-05	7.20425e-05	6.94835e-05	7.37745e-05	0.000211345	7.71595e-06	0.00021097	5.25216e-05	7.20682e-05	5.63527e-06	7.17668e-05	2.15873e-06
XC0065	No ID	No ID	221.093	13.6592	0.000329472	0.000388543	0.000425435	0.000358124	0.000294306	0.000506986	0.000411798	0.000370442	0.000426575	0.000228729	0.000268557	0.00041793	0.00038115	4.84068e-05	0.000386472	0.000109137	0.000402938	2.90965e-05	0.000305072	9.97457e-05	0.000300864	0.000249535	0.000318399	0.000270711	0.000278402	0.000385403	0.000531659	0.000499171	0.000476497	0.000424088	0.000420861	0.00034686	0.000289599	3.57875e-05	0.000311505	6.41131e-05	0.000502442	2.77257e-05	0.00039727	4.36861e-05
XC0126	No ID	No ID	310.114	15.6433	0.000219969	0.000226837	0.000223627	0.000179666	0.000160304	0.000243752	0.000158094	0.000131469	0.00017499	0.00012708	0.000167127	0.000185636	0.000223478	3.43663e-06	0.000194574	4.36758e-05	0.000154851	2.19412e-05	0.000159948	2.99309e-05	0.000176396	0.000174852	0.000229381	0.000164288	0.000172083	0.000286674	0.000198019	0.000178603	0.000176545	0.000177056	0.000183071	0.000202432	0.000193543	3.1046e-05	0.000207682	6.85202e-05	0.000184389	1.18485e-05	0.00018752	1.32602e-05
XC0137	No ID	No ID	350.098	15.7822	N.D.	N.D.	N.D.	N.D.	N.D.	N.D.	N.D.	N.D.	N.D.	N.D.	N.D.	N.D.	N.A.	N.A.	N.A.	N.A.	N.A.	N.A.	N.A.	N.A.	N.D.	N.D.	N.D.	N.D.	N.D.	N.D.	1.84638e-05	1.80594e-05	2.12392e-05	1.58399e-05	N.D.	N.D.	N.A.	N.A.	N.A.	N.A.	1.92541e-05	1.73094e-06	1.58399e-05	N.A.
β-Ala	C00099	HMDB00056	90.0553	7.59933	0.000514246	0.000613235	0.000900464	0.00115506	0.00107444	0.00161777	N.D.	N.D.	0.000141696	0.000332322	0.000557175	0.00169546	0.000675982	0.000200609	0.00128242	0.000293204	0.000141696	N.A.	0.000861652	0.000730798	0.000870712	0.000954711	0.00087702	0.000892331	0.000539047	0.00105874	0.000164223	0.000111576	0.00015273	0.000243255	0.000178425	0.000248114	0.000900814	4.67826e-05	0.000830039	0.000265387	0.000142843	2.76815e-05	0.000223264	3.89083e-05
β-Tyr	C04368	HMDB03831	182.082	9.90548	0.00881989	0.0100368	0.00892123	0.00607592	0.00532851	0.00883694	0.000128108	0.0001171	0.000191191	0.00596212	0.0067276	0.00927267	0.00925931	0.000675246	0.00674712	0.00184802	0.000145466	3.99792e-05	0.0073208	0.00173316	0.00905316	0.00880888	0.00927026	0.00537218	0.0053383	0.00802045	0.000188732	0.00020621	0.000195729	0.00113205	0.00123756	0.00170466	0.0090441	0.000230824	0.00624364	0.00153886	0.00019689	8.79682e-06	0.00135809	0.000304738
γ-Butyrobetaine	C01181	HMDB01161	146.118	8.38223	N.D.	N.D.	N.D.	N.D.	N.D.	9.06409e-05	0.000415174	0.000406311	0.000544143	0.000170944	0.000360208	0.00016217	N.A.	N.A.	9.06409e-05	N.A.	0.000455209	7.71465e-05	0.000231107	0.00011189	0.00149277	0.00111747	0.00141888	0.00179358	0.0017881	0.00241477	0.00266939	0.00272452	0.00257115	0.00323961	0.00302137	0.0026928	0.00134304	0.000198811	0.00199882	0.000360235	0.00265502	7.769e-05	0.00298459	0.000275255
γ-Glu-2-aminobutyric acid	No ID	No ID	233.115	14.5741	N.D.	N.D.	N.D.	N.D.	N.D.	N.D.	N.D.	N.D.	N.D.	N.D.	N.D.	N.D.	N.A.	N.A.	N.A.	N.A.	N.A.	N.A.	N.A.	N.A.	5.75751e-05	6.87483e-05	8.23682e-05	5.34822e-05	5.99672e-05	7.62392e-05	N.D.	N.D.	N.D.	N.D.	2.22446e-05	N.D.	6.95639e-05	1.24166e-05	6.32296e-05	1.1724e-05	N.A.	N.A.	2.22446e-05	N.A.
N.D.: Not Detected., N.A.: Not Available.

## Sheet: Supplementary Table S5
Supplementary Table S5. Rice flour milling and food processing characteristics of Koshihikari, Koshihikari esp2, Oonari, and Oonari esp2 lines from 2013 to 2018.
			Rice flour											Rice bread (rice:wheat=2:8)				Rice bread (rice:wheat=3:7)				Rice bread (rice:wheat=5:5)				Rice bread (rice:wheat=8:2)				Rice cake (rice:wheat=10:0)
Year	Milling method	Line	Moisture	Ash	Protein	Amylose	Damaged starch	Mean volume diameter (d50)	Electricity consumption	Farinograph water absorption	Farinograph development time	Farinograph stability		Volume	Weight	Volume/ weight ratio		Volume/ weight ratio	Water absorption	Hardness		Volume	Weight	Volume/weight ratio		Volume	Weight	Volume/weight ratio		Volume	Center height	Weight	Volume/ weight ratio
			(%)	(%)	(%)	(%)	(%)	(mm)	(kW)	(%)	(min)	(min)		(mL)	(g)	(-)		(mL/g)	(g)	(Pa)		(mL)	(g)	(-)		(mL)	(g)	(-)		(mL)	(mm)	(g)	(-)
2013	Airflow wet grinding	Koshihikari	13.45	0.188	5.08548	15.0686	2.18	51.08	1.46	67.5	11	25.6		1924.4	412.6	4.67887		3.85	1.2082	4725		1880	417	4.50839		1830	418	4.37799		1306	69.3	291	4.32
		Koshihikari esp2	12.15	0.18502	5.20797	17.4261	1.84	38.58	0.99	68.5	8.9	21.5		1930.5	410.9	4.68338		3.85	1.2998	4768		1940	418	4.64115		1930	420	4.59524		1346.7	73.3	292.2	4.44
	Airflow dry grinding	Koshihikari	11.82	0.409617	5.38451	15.8268	10.16	72.88	2.78	69.9	9.2	21.1		1854.6	414	4.47971		3.54	1.139	3072		-	-	-		-	-	-		1151.8	66.2	291.7	3.78
		Koshihikari esp2	9.69	0.367	5.40607	16.8747	10.28	65.93	2.71	70.3	2	12.8		1879	411.6	4.56511		3.83	1.2913	3000.5		-	-	-		-	-	-		1144.7	64	287.2	3.81
	Roll wet grinding	Koshihikari	14.07	0.206168	5.3	14.3143	6.4	112.6	0.25	68.7	4.2	25.3		1896.8	414.7	4.57		3.77	1.3161	4494		-	-	-		-	-	-		1202.9	64.5	290	3.98
		Koshihikari esp2	13.88	0.190734	5.2	16.4697	5.4	97.37	0.23	68.1	8.2	23		1946.3	414.4	4.69667		3.78	1.2998	4740		-	-	-		-	-	-		1208.7	66.2	291.5	3.97
	Roll dry grinding	Koshihikari	14.3	0.427	5.5	15.0268	7.8	139.5	0.16	68	9.2	27.7		-	-	-		3.78	1.64991	4064		-	-	-		-	-	-		-	-	-	-
		Koshihikari esp2	13.9	0.362	5.5	18.2963	7.79	139	0.16	67.3	2.3	21.4		-	-	-		3.72	1.55956	4459		-	-	-		-	-	-		-	-	-	-
2014	Airflow wet grinding	Koshihikari	13.71	0.174	5.56424	16.0277	2.71	52.72	1.38	69.7	12	27.4		1860	426	4.3662		4.02	0.8322	4052		1880	417	4.50839		1830	418	4.37799		-	-	-	-
		Koshihikari esp2	14.45	0.392	5.61538	16.1694	2.57	49.01	1.17	72.6	6.8	13.3		1870	423	4.4208		3.8	1.064	4044		1940	418	4.64115		1930	420	4.59524		-	-	-	-
	Airflow dry grinding	Koshihikari	10.72	0.201	5.7998	16.5923	11.79	63.68	2.82	71.7	9.2	20.4		-	-	-		3.77	1.0106	3930		-	-	-		-	-	-		-	-	-	-
		Koshihikari esp2	11.89	0.394	5.84948	18.119	11.74	61.85	2.61	70.4	7	11.3		-	-	-		3.95	1.0719	4293		-	-	-		-	-	-		-	-	-	-
	Roll wet grinding	Koshihikari	11.7	0.446	5.51354	14.0879	5.88	156.5	0.11	69.4	-	-		-	-	-		3.9	0.9787	4992		-	-	-		-	-	-		-	-	-	-
		Koshihikari esp2	11.6	0.459	5.58124	16.8275	3.52	165.8	0.1	68.1	-	-		-	-	-		4.07	1.0405	5077		-	-	-		-	-	-		-	-	-	-
	Roll dry grinding	Koshihikari	13.74	0.405	5.43357	15.4057	5.03	253.5	0.11	64.8	-	-		-	-	-		3.92	1.0288	6154		-	-	-		-	-	-		-	-	-	-
		Koshihikari esp2	13.46	0.422	5.53922	17.247	4.98	220.7	0.12	65.5	-	-		-	-	-		3.83	0.9758	5999		-	-	-		-	-	-		-	-	-	-
2015	Airflow wet grinding	Koshihikari	13.08	0.159	5.727	14.8572	1.93	54.5	1.36	69.2	11.5	30.7		1879	428	4.39019		3.82	1.1021	10390		1908	421	4.53207		1712	420	4.07619		813	-	-	-
		Koshihikari esp2	14.41	0.183	6.054	18.0236	1.99	54.8	1.66	68.6	8	24		1933	424	4.55896		3.84	0.9268	7585		1962	423	4.6383		1722	422	4.08057		969	-	-	-
	Airflow dry grinding	Koshihikari	10.3	0.355	6.101	15.3967	11.94	68.6	2.97	73	-	-		-	-	-		3.69	1.13333	7578		-	-	-		-	-	-		-	-	-	-
		Koshihikari esp2	12.2	0.391	6.563	18.1972	10.74	71.1	2.85	72.3	-	-		-	-	-		3.71	1.2252	8862		-	-	-		-	-	-		-	-	-	-
	Roll wet grinding	Koshihikari	12.19	0.366	6.016	14.7698	5.62	167.8	0.12	68.7	-	-		-	-	-		3.82	1.0024	6351		-	-	-		-	-	-		-	-	-	-
		Koshihikari esp2	12.61	0.402	6.569	19.7884	4.28	154.8	0.11	68.2	-	-		-	-	-		3.95	1.0724	5544		-	-	-		-	-	-		-	-	-	-
	Roll dry grinding	Koshihikari	14.02	0.356	5.866	15.3537	6.59	191.1	0.17	67.3	-	-		-	-	-		3.73	1.0903	6143		-	-	-		-	-	-		-	-	-	-
		Koshihikari esp2	13.94	0.387	6.431	18.6559	6.14	187.2	0.14	67.1	-	-		-	-	-		3.84	0.9868	6448		-	-	-		-	-	-		-	-	-	-
2016	Airflow wet grinding	Koshihikari	13.5251	0.178533	6.23319	16.62	2.4	48.75	0.93	69.9	12	23.9		1806	415	4.35181		-	-	-		1883	412	4.57039		1741	414	4.20531		824	-	308	2.67532
		Koshihikari esp2	13.8033	0.185538	5.70132	18.7	2.22	44.58	0.93	70.2	7.7	15		1873	411	4.55718		-	-	-		1893	411	4.60584		1799	411	4.37713		974	-	310	3.14194
	Airflow dry grinding	Koshihikari	11.2087	0.356022	6.46398	15.74	9.91	71.67	3.17	71.5	-	-		-	-	-		-	-	-		-	-	-		-	-	-		-	-	-	-
		Koshihikari esp2	11.4847	0.381501	6.20732	18.18	9.78	80.69	2.83	71.1	-	-		-	-	-		-	-	-		-	-	-		-	-	-		-	-	-	-
	Roll wet grinding	Koshihikari	13.7	0.368516	6.3324	17.35	5.95	194.2	0.11	69.2	-	-		-	-	-		-	-	-		-	-	-		-	-	-		-	-	-	-
		Koshihikari esp2	14.3	0.397743	6.06756	19.1	4.78	179.5	0.1	70.6	-	-		-	-	-		-	-	-		-	-	-		-	-	-		-	-	-	-
	Roll dry grinding	Koshihikari	13.7	0.36257	6.39024	17.4	6.21	218.4	0.13	68.9	-	-		-	-	-		-	-	-		-	-	-		-	-	-		-	-	-	-
		Koshihikari esp2	14.5	0.384392	6.05981	19.43	6.09	219.8	0.09	68.9	-	-		-	-	-		-	-	-		-	-	-		-	-	-		-	-	-	-
2017	Airflow wet grinding	Oonari	13.4	0.195	7.5	19.24	2.41	27.7	1.5	72.5	1.3	4.1		1900.05	428.15	4.43781		-	-	-		-	-	-		1757.1	424.05	4.14362		1271.1	78.8	309.2	4.11093
		Oonari esp2	11.9	0.209	7.4	18.97	2.59	28.2	1.6	72.4	1.8	14.1		1895.6	429.75	4.41094		-	-	-		-	-	-		1850.9	423.3	4.37255		1262.4	77.6	308.6	4.09073
	Airflow dry grinding	Oonari	11.1	0.38	7.8	19.3	9.62	66.8	2.8	71.3	-	-		-	-	-		-	-	-		-	-	-		-	-	-		-	-	-	-
		Oonari esp2	10.7	0.418	8.1	19.51	9.78	66.1	2.5	71.7	-	-		-	-	-		-	-	-		-	-	-		-	-	-		-	-	-	-
	Roll wet grinding	Oonari	13.8	0.388	7.7	19.72	3.8	194	0.1	67.5	-	-		-	-	-		-	-	-		-	-	-		-	-	-		-	-	-	-
		Oonari esp2	14.1	0.388	8	20.02	3.67	203.8	0.1	67.1	-	-		-	-	-		-	-	-		-	-	-		-	-	-		-	-	-	-
	Roll dry grinding	Oonari	14.8	0.383	7.5	20.07	4.3	234.2	0.1	66.2	-	-		-	-	-		-	-	-		-	-	-		-	-	-		-	-	-	-
		Oonari esp2	14.9	0.407	7.8	20.76	4.43	235.8	0.1	66.3	-	-		-	-	-		-	-	-		-	-	-		-	-	-		-	-	-	-
2018	Airflow wet grinding	Oonari	12.6	0.207	7.3	16.56	2.56	29.7	1.1	72.2	2	16.9		1829	417	4.38609		-	-	-		1829	410	4.46098		-	-	-		1140	-	311	3.66559
		Oonari esp2	13	0.196	7.3	15.9	2.54	28.8	1.1	72.1	2	14.4		1873	418	4.48086		-	-	-		1813	411	4.41119		1711	418	4.0933		1153	-	310	3.71935
	Airflow dry grinding	Oonari	12.1	-	7.4	16.24	8.78	79.6	2.79	71.7	-	-		-	-	-		-	-	-		-	-	-		-	-	-		-	-	-	-
		Oonari esp2	11.7	0.435	7.5	15.71	8.96	82.9	2.46	70.2	-	-		-	-	-		-	-	-		-	-	-		-	-	-		-	-	-	-
	Roll wet grinding	Oonari	14.4	1.417	-	17.8	3.64	220.5	0.1	67.4	-	-		-	-	-		-	-	-		-	-	-		-	-	-		-	-	-	-
		Oonari esp2	15.5	0.435	-	16.07	3.34	222.6	0.1	67	-	-		-	-	-		-	-	-		-	-	-		-	-	-		-	-	-	-
	Roll dry grinding	Oonari	14.1	0.414	-	17.73	3.89	247.1	0.1	66.2	-	-		-	-	-		-	-	-		-	-	-		-	-	-		-	-	-	-
		Oonari esp2	14.4	0.437	-	15.65	3.76	240.7	0.1	66.5	-	-		-	-	-		-	-	-		-	-	-		-	-	-		-	-	-	-
